# Supplementary material for: 2-(1,2,3,4-Tetra­hydro-9H-carbazol-1-yl­idene)propane­dinitrile
Source: Acta Crystallogr Sect E Struct Rep Online. 2010 Oct 30;66(Pt 11):o2965. doi: 10.1107/S1600536810042649 (PMC3009027; doi:10.1107/S1600536810042649)
Supplement: Supplementary file 1 [file e-66-o2965-sup1.cif]

##############################################################################
###                                                                        ###
###        Electronic paper (Acta Crystallographica Section E)             ###
###                                                                        ###
##############################################################################
#                                                                            #
# This CIF contains the data in a paper accepted for publication in Acta     #
# Crystallographica Section E. It conforms to the requirements of Notes      #
# for Authors for Section E, and has been peer reviewed under the auspices   #
# of the IUCr Commission on Journals.                                        #
#                                                                            #
# Full details of the Crystallographic Information File format               #
# are given in the paper "The Crystallographic Information File (CIF):       #
# a New Standard Archive File for Crystallography" by S. R. Hall, F. H.      #
# Allen and I. D. Brown [Acta Cryst. (1991), A47, 655-685].                  #
#                                                                            #
# The current version of the core CIF dictionary is obtainable from          #
# ftp://ftp.iucr.org/pub/cif_core.dic. The current version number is 2.4.    #
#                                                                            #
# Software is freely available for graphical display of the structure(s) in  #
# this CIF.  For information consult the CIF home page http://www.iucr.org/  #
# cif/home.html                                                              #
#                                                                            #
# This file may be used for bona fide research purposes within the           #
# scientific community so long as proper attribution is given to the journal # 
# article from which it was obtained.                                        #
#                                                                            #
##############################################################################
                                             
data_global
_audit_creation_method     SHELXL-97
_journal_date_recd_electronic     2010-09-18
_journal_date_accepted     2010-10-20
_journal_name_full     'Acta Crystallographica, Section E'
_journal_year     2010
_journal_volume     66
_journal_issue     11
_journal_page_first     o2965
_journal_page_last     o2965
_journal_paper_category     QO
_journal_coeditor_code     BT5359
_publ_contact_author_name     ' M.N. Ponnuswamy '
_publ_contact_author_address
;   Centre of Advanced Study in Crystallography and Biophysics
    University of Madras
    Guindy Campus
    Chennai - 600 025
    India
;
_publ_contact_author_email     'mnpsy2004@yahoo.com'
_publ_contact_author_fax     '+9144 22352494'
_publ_contact_author_phone     '+9144 22300122'
_publ_section_title
;
2-(1,2,3,4-Tetrahydro-9<i>H</i>-carbazol-1-ylidene)propanedinitrile
;
loop_
    _publ_author_name
    _publ_author_address
    'R. Velmurugan'
;
      Post Graduate and Research Department of Chemistry
      Sri Ramakrishna Mission Vidyalaya College of Arts and Science
      Coimbatore 641 020
      India
;
    'M. Sekar'
;
      Post Graduate and Research Department of Chemistry
      Sri Ramakrishna Mission Vidyalaya College of Arts and Science
      Coimbatore 641 020
      India
;
    'A. Chandramohan'
;
      Post Graduate and Research Department of Chemistry
      Sri Ramakrishna Mission Vidyalaya College of Arts and Science
      Coimbatore 641 020
      India
;
    'P. Ramesh'
;
      Centre of Advanced Study in Crystallography and Biophysics
      University of Madras
      Guindy Campus
      Chennai 600 025
      India
;
    'M. N. Ponnuswamy'
;
      Centre of Advanced Study in Crystallography and Biophysics
      University of Madras
      Guindy Campus
      Chennai 600 025
      India
;
data_I
_audit_creation_method     SHELXL-97
_chemical_name_systematic
;
2-(1,2,3,4-Tetrahydro-9<i>H</i>-carbazol-1-ylidene)propanedinitrile
;
_chemical_name_common     '1-(Dicyanomethylene)-2,3,4-tetrahydrocarbazole'
_chemical_formula_moiety     'C15 H11 N3'
_chemical_formula_sum     'C15 H11 N3'
_chemical_formula_iupac     'C15 H11 N3'
_chemical_formula_weight     233.27
_chemical_melting_point     ?
_symmetry_cell_setting     triclinic
_symmetry_space_group_name_H-M     'P -1'
_symmetry_space_group_name_Hall     '-P 1'
loop_
    _symmetry_equiv_pos_as_xyz
    'x, y, z'
    '-x, -y, -z'
_cell_length_a     7.7631(10)
_cell_length_b     8.0003(10)
_cell_length_c     9.8933(13)
_cell_angle_alpha     87.461(8)
_cell_angle_beta     82.392(8)
_cell_angle_gamma     75.038(7)
_cell_volume     588.35(13)
_cell_formula_units_Z     2
_cell_measurement_reflns_used     1654
_cell_measurement_theta_min     2.08
_cell_measurement_theta_max     28.37
_cell_measurement_temperature     293(2)
_exptl_crystal_description     Block
_exptl_crystal_colour     Colorless
_exptl_crystal_size_max     0.20
_exptl_crystal_size_mid     0.18
_exptl_crystal_size_min     0.17
_exptl_crystal_density_diffrn     1.317
_exptl_crystal_density_meas     ?
_exptl_crystal_density_method     'not measured'
_exptl_crystal_F_000     244
_exptl_absorpt_coefficient_mu     0.081
_exptl_absorpt_correction_type     multi-scan
_exptl_absorpt_process_details     '(SADABS; Bruker, 2008)'
_exptl_absorpt_correction_T_min     0.984
_exptl_absorpt_correction_T_max     0.986
_exptl_special_details
;
;
_diffrn_ambient_temperature     293(2)
_diffrn_radiation_type     MoK\a
_diffrn_radiation_wavelength     0.71073
_diffrn_radiation_source     'fine-focus sealed tube'
_diffrn_radiation_monochromator     graphite
_diffrn_measurement_device_type     'Bruker SMART APEXII area-detector'
_diffrn_measurement_method     '\w and \f scans'
_diffrn_detector_area_resol_mean     ?
_diffrn_reflns_number     10589
_diffrn_reflns_av_R_equivalents     0.0393
_diffrn_reflns_av_sigmaI/netI     0.0298
_diffrn_reflns_theta_min     2.08
_diffrn_reflns_theta_max     28.37
_diffrn_reflns_theta_full     25.00
_diffrn_measured_fraction_theta_max     0.987
_diffrn_measured_fraction_theta_full     0.999
_diffrn_reflns_limit_h_min     -10
_diffrn_reflns_limit_h_max     10
_diffrn_reflns_limit_k_min     -10
_diffrn_reflns_limit_k_max     10
_diffrn_reflns_limit_l_min     -12
_diffrn_reflns_limit_l_max     13
_diffrn_standards_number     0
_diffrn_standards_interval_count     ?
_diffrn_standards_interval_time     ?
_diffrn_standards_decay_%     0
_refine_special_details
;
Refinement of <i>F</i>^2^ against ALL reflections. The weighted <i>R</i>-factor
<i>wR</i> and goodness of fit <i>S</i> are based on <i>F</i>^2^, conventional
<i>R</i>-factors <i>R</i> are based on <i>F</i>, with <i>F</i> set to zero for
negative <i>F</i>^2^. The threshold expression of <i>F</i>^2^ >
\s(<i>F</i>^2^) is used only for calculating <i>R</i>-factors(gt) <i>etc</i>.
and is not relevant to the choice of reflections for refinement.
<i>R</i>-factors based on <i>F</i>^2^ are statistically about twice as large
as those based on <i>F</i>, and <i>R</i>- factors based on ALL data will be
even larger.
;
_reflns_number_total     2924
_reflns_number_gt     2339
_reflns_threshold_expression     I>2\s(I)
_refine_ls_structure_factor_coef     Fsqd
_refine_ls_matrix_type     full
_refine_ls_R_factor_all     0.0513
_refine_ls_R_factor_gt     0.0411
_refine_ls_wR_factor_gt     0.1212
_refine_ls_wR_factor_ref     0.1302
_refine_ls_goodness_of_fit_ref     1.063
_refine_ls_restrained_S_all     1.066
_refine_ls_number_reflns     2924
_refine_ls_number_parameters     168
_refine_ls_number_restraints     2
_refine_ls_hydrogen_treatment     mixed
_refine_ls_weighting_scheme     calc
_refine_ls_weighting_details
         'calc w=1/[\s^2^(Fo^2^)+(0.0748P)^2^+0.0374P] where P=(Fo^2^+2Fc^2^)/3'
_atom_sites_solution_hydrogens     geom
_atom_sites_solution_primary     direct
_atom_sites_solution_secondary     difmap
_refine_ls_shift/su_max     0.003
_refine_ls_shift/su_mean     0.001
_refine_diff_density_max     0.230
_refine_diff_density_min     -0.153
_refine_ls_extinction_method     'SHELXL97 (Sheldrick, 2008)'
_refine_ls_extinction_coef     0.038(8)
_refine_ls_extinction_expression
                                  'Fc^*^=kFc[1+0.001xFc^2^\l^3^/sin(2\q)]^-1/4^'
loop_
    _atom_type_symbol
    _atom_type_description
    _atom_type_scat_dispersion_real
    _atom_type_scat_dispersion_imag
    _atom_type_scat_source
    'C' 'C' 0.0033 0.0016
                         'International Tables Vol C Tables 4.2.6.8 and 6.1.1.4'
    'H' 'H' 0.0000 0.0000
                         'International Tables Vol C Tables 4.2.6.8 and 6.1.1.4'
    'N' 'N' 0.0061 0.0033
                         'International Tables Vol C Tables 4.2.6.8 and 6.1.1.4'
_computing_data_collection     'APEX2 (Bruker, 2008)'
_computing_cell_refinement     'SAINT (Bruker, 2008)'
_computing_data_reduction     'SAINT (Bruker, 2008)'
_computing_structure_solution     'SHELXS97 (Sheldrick, 2008)'
_computing_structure_refinement     'SHELXL97 (Sheldrick, 2008)'
_computing_molecular_graphics     'ORTEP-3 (Farrugia, 1997)'
_computing_publication_material
                            'SHELXL97 (Sheldrick, 2008) and PLATON (Spek, 2009)'
loop_
    _atom_site_type_symbol
    _atom_site_label
    _atom_site_fract_x
    _atom_site_fract_y
    _atom_site_fract_z
    _atom_site_U_iso_or_equiv
    _atom_site_adp_type
    _atom_site_calc_flag
    _atom_site_refinement_flags
    _atom_site_occupancy
    _atom_site_disorder_assembly
    _atom_site_disorder_group
    N N1 0.18203(13) 0.14402(13) 0.01388(9) 0.0404(2) Uani d . 1 . .
    H H1 0.118(2) 0.252(2) 0.0038(17) 0.068(4) Uiso d . 1 . .
    C C2 0.25866(13) 0.06198(14) 0.12645(10) 0.0375(2) Uani d . 1 . .
    C C3 0.26818(13) 0.13570(14) 0.25321(10) 0.0380(3) Uani d . 1 . .
    C C4 0.36565(17) 0.01146(17) 0.35406(13) 0.0491(3) Uani d . 1 . .
    H H4A 0.3179 0.0527 0.4456 0.059 Uiso calc R 1 . .
    H H4B 0.4918 0.0112 0.3398 0.059 Uiso calc R 1 . .
    C C5 0.35020(18) -0.17242(16) 0.34360(13) 0.0532(3) Uani d . 1 . .
    H H5A 0.2257 -0.1756 0.3670 0.064 Uiso calc R 1 . .
    H H5B 0.4204 -0.2461 0.4078 0.064 Uiso calc R 1 . .
    C C6 0.41700(17) -0.23982(16) 0.20031(13) 0.0518(3) Uani d . 1 . .
    H H6A 0.5464 -0.2582 0.1830 0.062 Uiso calc R 1 . .
    H H6B 0.3889 -0.3498 0.1910 0.062 Uiso calc R 1 . .
    C C7 0.32980(14) -0.11254(14) 0.09931(11) 0.0412(3) Uani d . 1 . .
    C C8 0.29475(14) -0.13856(15) -0.03433(12) 0.0430(3) Uani d . 1 . .
    C C9 0.32862(18) -0.28496(18) -0.11570(14) 0.0559(3) Uani d . 1 . .
    H H9 0.3900 -0.3926 -0.0849 0.067 Uiso calc R 1 . .
    C C10 0.26989(19) -0.2670(2) -0.24143(15) 0.0621(4) Uani d . 1 . .
    H H10 0.2916 -0.3636 -0.2963 0.075 Uiso calc R 1 . .
    C C11 0.17753(18) -0.1052(2) -0.28854(13) 0.0561(3) Uani d . 1 . .
    H H11 0.1390 -0.0972 -0.3743 0.067 Uiso calc R 1 . .
    C C12 0.14204(16) 0.04168(17) -0.21264(11) 0.0486(3) Uani d . 1 . .
    H H12 0.0815 0.1487 -0.2451 0.058 Uiso calc R 1 . .
    C C13 0.20122(14) 0.02303(15) -0.08386(11) 0.0407(3) Uani d . 1 . .
    C C14 0.20193(15) 0.30577(15) 0.28668(11) 0.0436(3) Uani d U 1 . .
    C C15 0.11508(19) 0.43809(15) 0.19901(13) 0.0519(3) Uani d U 1 . .
    N N16 0.0464(2) 0.54705(16) 0.13082(13) 0.0753(4) Uani d . 1 . .
    C C17 0.22133(19) 0.36577(18) 0.41741(14) 0.0575(3) Uani d U 1 . .
    N N18 0.2367(2) 0.4156(2) 0.51944(15) 0.0918(5) Uani d . 1 . .
loop_
    _atom_site_aniso_label
    _atom_site_aniso_U_11
    _atom_site_aniso_U_22
    _atom_site_aniso_U_33
    _atom_site_aniso_U_12
    _atom_site_aniso_U_13
    _atom_site_aniso_U_23
    N1 0.0490(5) 0.0377(5) 0.0343(5) -0.0091(4) -0.0075(4) -0.0041(4)
    C2 0.0391(5) 0.0380(5) 0.0360(5) -0.0103(4) -0.0051(4) -0.0024(4)
    C3 0.0375(5) 0.0424(6) 0.0356(5) -0.0120(4) -0.0056(4) -0.0026(4)
    C4 0.0505(6) 0.0526(7) 0.0441(6) -0.0081(5) -0.0158(5) 0.0000(5)
    C5 0.0597(7) 0.0476(7) 0.0496(7) -0.0054(5) -0.0160(5) 0.0062(5)
    C6 0.0517(6) 0.0408(6) 0.0591(7) -0.0023(5) -0.0114(5) -0.0020(5)
    C7 0.0392(5) 0.0395(6) 0.0435(6) -0.0073(4) -0.0035(4) -0.0055(4)
    C8 0.0418(5) 0.0427(6) 0.0433(6) -0.0102(4) 0.0009(4) -0.0103(5)
    C9 0.0591(7) 0.0477(7) 0.0585(8) -0.0100(5) 0.0009(6) -0.0191(6)
    C10 0.0647(8) 0.0658(9) 0.0577(8) -0.0225(7) 0.0074(6) -0.0300(7)
    C11 0.0576(7) 0.0769(9) 0.0397(6) -0.0278(7) 0.0000(5) -0.0173(6)
    C12 0.0521(6) 0.0592(7) 0.0371(6) -0.0183(5) -0.0043(5) -0.0075(5)
    C13 0.0418(5) 0.0458(6) 0.0357(5) -0.0140(4) -0.0010(4) -0.0075(4)
    C14 0.0511(6) 0.0433(6) 0.0391(5) -0.0133(5) -0.0107(4) -0.0061(4)
    C15 0.0725(8) 0.0386(6) 0.0466(6) -0.0132(5) -0.0150(5) -0.0068(5)
    N16 0.1197(11) 0.0434(6) 0.0624(8) -0.0100(7) -0.0318(7) 0.0008(6)
    C17 0.0693(8) 0.0528(7) 0.0502(7) -0.0071(6) -0.0194(6) -0.0137(6)
    N18 0.1192(12) 0.0874(10) 0.0674(9) -0.0048(9) -0.0392(8) -0.0328(8)
_geom_special_details
;
All e.s.d.'s (except the e.s.d. in the dihedral angle between two l.s. planes)
are estimated using the full covariance matrix. The cell e.s.d.'s are taken
into account individually in the estimation of e.s.d.'s in distances, angles
and torsion angles; correlations between e.s.d.'s in cell parameters are only
used when they are defined by crystal symmetry. An approximate (isotropic)
treatment of cell e.s.d.'s is used for estimating e.s.d.'s involving l.s.
planes.
;
loop_
    _geom_bond_atom_site_label_1
    _geom_bond_atom_site_label_2
    _geom_bond_site_symmetry_2
    _geom_bond_distance
    _geom_bond_publ_flag
    N1 C13 . 1.3655(14) ?
    N1 C2 . 1.3906(14) ?
    N1 H1 . 0.885(17) ?
    C2 C7 . 1.3865(15) ?
    C2 C3 . 1.4278(15) ?
    C3 C14 . 1.3634(16) ?
    C3 C4 . 1.5098(16) ?
    C4 C5 . 1.5156(19) ?
    C4 H4A . 0.9700 ?
    C4 H4B . 0.9700 ?
    C5 C6 . 1.5159(18) ?
    C5 H5A . 0.9700 ?
    C5 H5B . 0.9700 ?
    C6 C7 . 1.4921(16) ?
    C6 H6A . 0.9700 ?
    C6 H6B . 0.9700 ?
    C7 C8 . 1.4193(16) ?
    C8 C9 . 1.3991(16) ?
    C8 C13 . 1.4114(17) ?
    C9 C10 . 1.370(2) ?
    C9 H9 . 0.9300 ?
    C10 C11 . 1.401(2) ?
    C10 H10 . 0.9300 ?
    C11 C12 . 1.3698(18) ?
    C11 H11 . 0.9300 ?
    C12 C13 . 1.3997(16) ?
    C12 H12 . 0.9300 ?
    C14 C15 . 1.4257(17) ?
    C14 C17 . 1.4386(16) ?
    C15 N16 . 1.1413(17) ?
    C17 N18 . 1.1334(17) ?
loop_
    _geom_angle_atom_site_label_1
    _geom_angle_atom_site_label_2
    _geom_angle_atom_site_label_3
    _geom_angle_site_symmetry_1
    _geom_angle_site_symmetry_3
    _geom_angle
    _geom_angle_publ_flag
    C13 N1 C2 . . 108.44(9) ?
    C13 N1 H1 . . 121.1(11) ?
    C2 N1 H1 . . 130.1(11) ?
    C7 C2 N1 . . 109.30(9) ?
    C7 C2 C3 . . 122.29(10) ?
    N1 C2 C3 . . 128.42(10) ?
    C14 C3 C2 . . 125.47(10) ?
    C14 C3 C4 . . 119.15(10) ?
    C2 C3 C4 . . 115.36(10) ?
    C3 C4 C5 . . 113.84(10) ?
    C3 C4 H4A . . 108.8 ?
    C5 C4 H4A . . 108.8 ?
    C3 C4 H4B . . 108.8 ?
    C5 C4 H4B . . 108.8 ?
    H4A C4 H4B . . 107.7 ?
    C4 C5 C6 . . 110.58(11) ?
    C4 C5 H5A . . 109.5 ?
    C6 C5 H5A . . 109.5 ?
    C4 C5 H5B . . 109.5 ?
    C6 C5 H5B . . 109.5 ?
    H5A C5 H5B . . 108.1 ?
    C7 C6 C5 . . 109.78(10) ?
    C7 C6 H6A . . 109.7 ?
    C5 C6 H6A . . 109.7 ?
    C7 C6 H6B . . 109.7 ?
    C5 C6 H6B . . 109.7 ?
    H6A C6 H6B . . 108.2 ?
    C2 C7 C8 . . 106.56(10) ?
    C2 C7 C6 . . 123.35(10) ?
    C8 C7 C6 . . 130.04(10) ?
    C9 C8 C13 . . 119.21(12) ?
    C9 C8 C7 . . 133.37(12) ?
    C13 C8 C7 . . 107.37(10) ?
    C10 C9 C8 . . 118.88(13) ?
    C10 C9 H9 . . 120.6 ?
    C8 C9 H9 . . 120.6 ?
    C9 C10 C11 . . 120.89(12) ?
    C9 C10 H10 . . 119.6 ?
    C11 C10 H10 . . 119.6 ?
    C12 C11 C10 . . 122.23(12) ?
    C12 C11 H11 . . 118.9 ?
    C10 C11 H11 . . 118.9 ?
    C11 C12 C13 . . 116.83(13) ?
    C11 C12 H12 . . 121.6 ?
    C13 C12 H12 . . 121.6 ?
    N1 C13 C12 . . 129.73(11) ?
    N1 C13 C8 . . 108.31(10) ?
    C12 C13 C8 . . 121.95(11) ?
    C3 C14 C15 . . 125.01(10) ?
    C3 C14 C17 . . 120.54(11) ?
    C15 C14 C17 . . 114.43(11) ?
    N16 C15 C14 . . 178.28(13) ?
    N18 C17 C14 . . 178.87(17) ?
loop_
    _geom_torsion_atom_site_label_1
    _geom_torsion_atom_site_label_2
    _geom_torsion_atom_site_label_3
    _geom_torsion_atom_site_label_4
    _geom_torsion_site_symmetry_1
    _geom_torsion_site_symmetry_2
    _geom_torsion_site_symmetry_3
    _geom_torsion_site_symmetry_4
    _geom_torsion
    _geom_torsion_publ_flag
    C13 N1 C2 C7 . . . . 0.92(12) ?
    C13 N1 C2 C3 . . . . -179.03(10) ?
    C7 C2 C3 C14 . . . . 179.75(10) ?
    N1 C2 C3 C14 . . . . -0.31(19) ?
    C7 C2 C3 C4 . . . . 1.66(15) ?
    N1 C2 C3 C4 . . . . -178.40(10) ?
    C14 C3 C4 C5 . . . . 150.75(11) ?
    C2 C3 C4 C5 . . . . -31.03(14) ?
    C3 C4 C5 C6 . . . . 56.40(14) ?
    C4 C5 C6 C7 . . . . -50.35(13) ?
    N1 C2 C7 C8 . . . . -0.30(12) ?
    C3 C2 C7 C8 . . . . 179.65(9) ?
    N1 C2 C7 C6 . . . . -177.95(10) ?
    C3 C2 C7 C6 . . . . 2.00(17) ?
    C5 C6 C7 C2 . . . . 23.15(15) ?
    C5 C6 C7 C8 . . . . -153.90(12) ?
    C2 C7 C8 C9 . . . . -177.95(12) ?
    C6 C7 C8 C9 . . . . -0.5(2) ?
    C2 C7 C8 C13 . . . . -0.40(12) ?
    C6 C7 C8 C13 . . . . 177.03(11) ?
    C13 C8 C9 C10 . . . . 0.02(18) ?
    C7 C8 C9 C10 . . . . 177.34(12) ?
    C8 C9 C10 C11 . . . . 0.1(2) ?
    C9 C10 C11 C12 . . . . 0.2(2) ?
    C10 C11 C12 C13 . . . . -0.53(18) ?
    C2 N1 C13 C12 . . . . 178.09(11) ?
    C2 N1 C13 C8 . . . . -1.16(12) ?
    C11 C12 C13 N1 . . . . -178.53(11) ?
    C11 C12 C13 C8 . . . . 0.64(17) ?
    C9 C8 C13 N1 . . . . 178.93(10) ?
    C7 C8 C13 N1 . . . . 0.97(12) ?
    C9 C8 C13 C12 . . . . -0.40(17) ?
    C7 C8 C13 C12 . . . . -178.35(10) ?
    C2 C3 C14 C15 . . . . -1.19(19) ?
    C4 C3 C14 C15 . . . . 176.84(11) ?
    C2 C3 C14 C17 . . . . -179.26(11) ?
    C4 C3 C14 C17 . . . . -1.23(17) ?
    C3 C14 C15 N16 . . . . -161(5) ?
    C17 C14 C15 N16 . . . . 17(5) ?
    C3 C14 C17 N18 . . . . 149(9) ?
    C15 C14 C17 N18 . . . . -30(9) ?
loop_
    _geom_hbond_atom_site_label_D
    _geom_hbond_atom_site_label_H
    _geom_hbond_atom_site_label_A
    _geom_hbond_site_symmetry_A
    _geom_hbond_distance_DH
    _geom_hbond_distance_HA
    _geom_hbond_distance_DA
    _geom_hbond_angle_DHA
    N1 H1 N16 1 0.885(17) 2.623(17) 3.3314(16) 137.8(13)
    N1 H1 N16 2_565 0.885(17) 2.279(17) 3.0656(17) 148.1(14)
    C12 H12 N16 2_565 0.93 2.62 3.3254(19) 132.6
    C4 H4B Cg3 2_655 0.97 2.86 3.6950(15) 145
