# Supplementary material for: 2-(1,2,3,4-Tetra­hydro-9H-carbazol-1-yl­idene)propane­dinitrile
Source: Acta Crystallogr Sect E Struct Rep Online. 2010 Oct 30;66(Pt 11):o2965. doi: 10.1107/S1600536810042649 (PMC3009027; doi:10.1107/S1600536810042649)
Supplement: Supplementary file 2 [file e-66-o2965-Isup2.hkl]

#
# h,k,l, Fc-squared, Fo-squared, sigma(Fo-squared) and status flag
#
data_I
_shelx_title ' ssmp1_0m in P-1'
_shelx_refln_list_code          4
_shelx_F_calc_maximum      128.93
_exptl_crystal_F_000       244.00
_reflns_d_resolution_high  0.7480
 
loop_
 _symmetry_equiv_pos_as_xyz
 'x, y, z'
 '-x, -y, -z'
 
_cell_length_a     7.7631
_cell_length_b     8.0003
_cell_length_c     9.8933
_cell_angle_alpha  87.461
_cell_angle_beta   82.392
_cell_angle_gamma  75.038
 
_shelx_F_squared_multiplier     1.000
 
loop_
 _refln_index_h
 _refln_index_k
 _refln_index_l
 _refln_F_squared_calc
 _refln_F_squared_meas
 _refln_F_squared_sigma
 _refln_observed_status
   1   0   0        4.94        9.17      0.16 o
   2   0   0     5777.06     6055.25    110.49 o
   3   0   0        0.12        0.17      0.06 o
   4   0   0        1.78        2.53      0.15 o
   5   0   0       15.59       15.90      0.44 o
   6   0   0        6.94        7.01      0.36 o
   7   0   0        0.24        0.13      0.16 o
   8   0   0        1.98        1.67      0.33 o
   9   0   0        0.15        0.34      0.22 o
  -9   1   0        0.61        0.94      0.44 o
  -8   1   0        0.74        0.45      0.21 o
  -7   1   0        2.04        1.82      0.22 o
  -6   1   0       76.42       73.98      1.70 o
  -5   1   0       27.73       31.57      0.71 o
  -4   1   0      365.95      385.87      6.44 o
  -3   1   0      184.02      183.71      3.04 o
  -2   1   0      192.14      186.26      2.85 o
  -1   1   0      514.89      476.95     14.83 o
   0   1   0     1824.13     1568.96     56.96 o
   1   1   0      226.77      221.47      3.73 o
   2   1   0     6146.73     6387.69     95.27 o
   3   1   0      177.23      197.84      2.80 o
   4   1   0      127.01      137.48      2.09 o
   5   1   0       23.62       25.65      0.57 o
   6   1   0        8.02        8.03      0.36 o
   7   1   0       15.85       15.20      0.55 o
   8   1   0        0.12        0.03      0.16 o
   9   1   0        9.01        9.04      0.45 o
  10   1   0        0.22        0.07      0.24 o
  -9   2   0        1.50        0.94      0.35 o
  -8   2   0       27.46       27.00      1.15 o
  -7   2   0       12.95       11.28      1.13 o
  -6   2   0        0.05       -0.11      0.11 o
  -5   2   0       13.88       14.20      0.54 o
  -4   2   0        3.21        3.80      0.24 o
  -3   2   0       11.55       14.84      0.80 o
  -2   2   0       48.27       51.51      2.12 o
  -1   2   0       93.69       98.81      2.22 o
   0   2   0       77.16       87.28      3.07 o
   1   2   0     1827.64     1792.90     34.31 o
   3   2   0      140.75      144.48      2.20 o
   4   2   0       12.41       12.95      0.30 o
   5   2   0       30.65       33.05      0.61 o
   6   2   0        9.51        9.29      0.33 o
   7   2   0        2.49        2.18      0.21 o
   8   2   0        0.59        0.38      0.21 o
   9   2   0        6.34        5.82      0.39 o
  10   2   0        1.44        1.70      0.60 o
  -8   3   0        5.26        5.73      0.53 o
  -7   3   0       52.00       51.27      1.78 o
  -6   3   0        6.18        5.16      0.39 o
  -5   3   0       77.49       74.87      2.31 o
  -4   3   0        9.47        9.35      0.38 o
  -3   3   0      155.61      181.08      5.03 o
  -2   3   0       27.46       29.80      0.69 o
  -1   3   0      434.63      445.32     16.20 o
   0   3   0        6.44        6.36      0.16 o
   1   3   0     1209.40     1205.60     18.61 o
   2   3   0       17.23       18.96      0.36 o
   4   3   0       27.58       31.13      0.53 o
   5   3   0        0.95        1.16      0.10 o
   6   3   0        4.79        4.57      0.22 o
   7   3   0        8.12        7.27      0.36 o
   8   3   0        0.01        0.08      0.21 o
   9   3   0        0.16       -0.57      0.63 o
  10   3   0        0.15        0.25      0.53 o
  -8   4   0        0.93        1.02      0.31 o
  -7   4   0        0.67        0.56      0.31 o
  -6   4   0        0.36        0.65      0.31 o
  -5   4   0       18.00       16.89      0.71 o
  -4   4   0       31.48       34.20      1.00 o
  -3   4   0        0.80        0.80      0.08 o
  -2   4   0      145.46      141.71      3.13 o
  -1   4   0        0.32        1.04      0.16 o
   0   4   0       39.11       43.73      1.23 o
   1   4   0      103.78      109.03      3.29 o
   2   4   0      365.04      382.32      7.75 o
   3   4   0        2.75        3.06      0.15 o
   4   4   0       11.96       12.42      0.25 o
   5   4   0        0.05        0.03      0.06 o
   6   4   0       52.21       50.51      1.19 o
   7   4   0        0.04        0.03      0.26 o
   8   4   0        4.14        4.82      0.50 o
   9   4   0        0.08       -0.26      0.48 o
  10   4   0        0.01        0.34      0.57 o
  -7   5   0        2.02        1.88      0.35 o
  -6   5   0       11.37       11.17      0.94 o
  -5   5   0        0.96        0.83      0.21 o
  -4   5   0        0.79        0.56      0.18 o
  -3   5   0        4.58        3.74      0.19 o
  -2   5   0       15.60       16.53      1.06 o
  -1   5   0        1.39        0.97      0.13 o
   0   5   0        9.60       10.66      0.57 o
   1   5   0       18.55       19.01      0.43 o
   2   5   0       61.72       67.19      1.69 o
   3   5   0        7.43        8.98      0.29 o
   4   5   0       64.52       62.87      1.26 o
   5   5   0      109.96      112.02      2.11 o
   6   5   0        0.37        0.19      0.17 o
   7   5   0        2.57        2.95      0.40 o
   8   5   0       17.23       15.93      0.88 o
   9   5   0        0.31        0.21      0.36 o
  -6   6   0        4.81        5.19      0.50 o
  -5   6   0        1.08        1.25      0.27 o
  -4   6   0       10.87       10.71      0.51 o
  -3   6   0        4.07        3.65      0.51 o
  -2   6   0       22.37       20.62      1.75 o
  -1   6   0       44.63       44.30      1.87 o
   0   6   0        0.55        2.05      0.32 o
   1   6   0       83.43       76.20      2.20 o
   2   6   0        0.04        0.16      0.11 o
   3   6   0        8.43        6.47      0.41 o
   4   6   0       45.29       43.51      1.30 o
   5   6   0       25.09       27.02      0.85 o
   6   6   0       18.96       18.27      0.68 o
   7   6   0       39.87       39.40      1.72 o
   8   6   0        0.55        0.56      0.44 o
   9   6   0        0.24        0.53      0.43 o
  -5   7   0        3.48        4.32      0.39 o
  -4   7   0       10.54       11.28      0.57 o
  -3   7   0        1.49        2.40      0.20 o
  -2   7   0       16.24       16.09      0.61 o
  -1   7   0       52.80       50.07      1.52 o
   0   7   0      136.48      129.04      3.63 o
   1   7   0       37.30       34.80      1.17 o
   2   7   0       44.70       41.21      1.40 o
   3   7   0        8.73        9.37      0.48 o
   4   7   0       10.72       10.42      0.43 o
   5   7   0        0.75        0.56      0.19 o
   6   7   0       11.26        9.69      0.51 o
   7   7   0        3.52        3.48      0.37 o
   8   7   0        4.53        6.31      0.74 o
   9   7   0        0.56        1.25      0.55 o
  -4   8   0        5.25        6.00      0.42 o
  -3   8   0        2.26        3.64      0.38 o
  -2   8   0        1.14        1.54      0.24 o
  -1   8   0        0.35        0.28      0.25 o
   0   8   0        3.73        3.24      0.45 o
   1   8   0       62.78       62.50      3.77 o
   2   8   0       50.98       51.28      2.00 o
   3   8   0        0.53        0.21      0.26 o
   4   8   0       32.85       35.48      1.32 o
   5   8   0        3.01        3.29      0.40 o
   6   8   0        2.74        2.65      0.32 o
   7   8   0        0.27        0.15      0.24 o
   8   8   0        4.06        4.52      0.66 o
  -3   9   0        0.64        0.75      0.25 o
  -2   9   0        9.52       10.14      1.32 o
  -1   9   0        3.54        3.16      0.35 o
   0   9   0        0.80        0.69      0.24 o
   1   9   0        0.04       -0.01      0.44 o
   2   9   0        1.73        2.01      0.33 o
   3   9   0        0.79        0.71      0.34 o
   4   9   0        0.02       -0.20      0.22 o
   5   9   0        6.67        7.32      0.66 o
   6   9   0        0.70        1.03      0.27 o
   7   9   0        2.13        2.45      0.35 o
  -1  10   0        0.09       -0.25      0.75 o
   0  10   0        9.27       10.99      0.67 o
   1  10   0       10.94       12.47      0.94 o
   2  10   0        0.81        0.55      0.35 o
   3  10   0        0.32        0.41      0.33 o
   4  10   0        0.36        0.67      0.33 o
   5  10   0        5.06        5.58      0.60 o
  -5 -10   1        3.85        4.62      0.53 o
  -4 -10   1        0.09        0.24      0.31 o
  -3 -10   1        0.31        0.32      0.37 o
  -2 -10   1        1.53        2.01      0.45 o
  -1 -10   1        1.08        0.79      0.56 o
   0 -10   1        4.94        4.21      0.56 o
  -7  -9   1        1.77        1.85      0.35 o
  -6  -9   1        9.04        8.97      0.50 o
  -5  -9   1        3.12        3.30      0.49 o
  -4  -9   1       25.75       25.65      1.11 o
  -3  -9   1       34.98       36.41      1.38 o
  -2  -9   1        4.37        4.86      0.42 o
  -1  -9   1        0.69        0.75      0.24 o
   0  -9   1        0.73        1.19      0.24 o
   1  -9   1        3.09        4.37      0.45 o
   2  -9   1        2.71        3.79      0.45 o
   3  -9   1        0.00       -0.13      0.25 o
  -8  -8   1        0.38       -0.16      0.44 o
  -7  -8   1        0.49        0.56      0.27 o
  -6  -8   1        3.24        2.72      0.56 o
  -5  -8   1        1.82        2.00      0.38 o
  -4  -8   1       11.43       10.48      0.65 o
  -3  -8   1       21.76       23.22      1.00 o
  -2  -8   1       64.71       62.38      3.02 o
  -1  -8   1       35.90       35.53      1.26 o
   0  -8   1        8.90       10.96      0.69 o
   1  -8   1        0.01        0.15      0.12 o
   2  -8   1       12.67       13.81      0.76 o
   3  -8   1        3.23        4.27      0.50 o
   4  -8   1        1.43        1.98      0.30 o
  -9  -7   1        5.03        4.13      0.67 o
  -8  -7   1        5.86        5.34      0.65 o
  -7  -7   1        2.40        3.20      0.69 o
  -6  -7   1        2.28        2.39      0.49 o
  -5  -7   1        0.72        0.49      0.22 o
  -4  -7   1        0.17        0.52      0.16 o
  -3  -7   1       18.86       19.80      0.68 o
  -2  -7   1        9.55       13.16      0.64 o
  -1  -7   1       23.05       22.80      0.91 o
   0  -7   1       11.87       10.03      0.82 o
   1  -7   1        4.58        4.22      0.34 o
   2  -7   1       23.20       22.17      0.96 o
   3  -7   1       13.87       13.81      0.77 o
   4  -7   1        1.19        1.84      0.38 o
   5  -7   1        1.00        0.48      0.21 o
  -9  -6   1        1.42        1.51      0.44 o
  -8  -6   1        2.19        1.75      0.41 o
  -7  -6   1        2.91        2.52      0.53 o
  -6  -6   1       15.34       15.50      0.64 o
  -5  -6   1        1.09        1.51      0.25 o
  -4  -6   1        5.76        6.12      0.36 o
  -3  -6   1        1.10        1.18      0.29 o
  -2  -6   1       34.39       35.92      1.51 o
  -1  -6   1        1.43        1.08      0.26 o
   0  -6   1       75.63       77.81      2.30 o
   1  -6   1        9.06        8.67      0.47 o
   2  -6   1        1.24        1.19      0.20 o
   3  -6   1        1.13        1.15      0.20 o
   4  -6   1       39.53       39.93      1.37 o
   5  -6   1        6.35        5.98      0.42 o
   6  -6   1        4.19        3.62      0.39 o
  -9  -5   1        0.78        0.86      0.42 o
  -8  -5   1        1.96        1.11      0.36 o
  -7  -5   1        0.06        0.03      0.25 o
  -6  -5   1        2.64        2.83      0.33 o
  -5  -5   1       50.25       47.92      1.13 o
  -4  -5   1        3.66        3.70      0.23 o
  -3  -5   1       58.88       58.49      2.04 o
  -2  -5   1        0.15        0.10      0.10 o
  -1  -5   1        1.33        0.70      0.08 o
   0  -5   1      175.59      175.44      3.66 o
   1  -5   1        6.33        6.19      0.33 o
   2  -5   1       38.32       42.99      0.94 o
   3  -5   1      107.72      101.78      2.56 o
   4  -5   1        2.10        2.61      0.32 o
   5  -5   1        6.86        5.94      0.75 o
   6  -5   1        3.95        3.85      0.39 o
   7  -5   1        2.22        2.50      0.39 o
 -10  -4   1        0.01        0.28      0.57 o
  -9  -4   1        0.87       -0.12      0.51 o
  -8  -4   1        2.62        2.34      0.43 o
  -7  -4   1        2.85        3.49      0.43 o
  -6  -4   1        0.80        0.43      0.20 o
  -5  -4   1        0.40        0.34      0.11 o
  -4  -4   1       19.60       17.67      0.36 o
  -3  -4   1      284.89      279.05      4.84 o
  -2  -4   1      113.77      113.76      2.23 o
  -1  -4   1       58.34       68.23      1.11 o
   0  -4   1      171.02      177.94      5.29 o
   1  -4   1       75.59       85.71      2.06 o
   2  -4   1        0.25        0.22      0.07 o
   3  -4   1      100.12      101.26      2.19 o
   4  -4   1       85.96       84.89      2.21 o
   5  -4   1      110.79      108.36      3.28 o
   6  -4   1       24.04       25.70      1.02 o
   7  -4   1       14.45       14.94      0.75 o
   8  -4   1        0.69        0.38      0.27 o
 -10  -3   1        0.18        0.28      0.94 o
  -9  -3   1        2.50        2.84      0.57 o
  -8  -3   1        0.23       -0.03      0.21 o
  -7  -3   1        3.69        3.01      0.22 o
  -6  -3   1        2.34        1.62      0.19 o
  -5  -3   1       25.15       26.62      0.52 o
  -4  -3   1        7.05        5.86      0.18 o
  -3  -3   1       86.21       98.33      1.65 o
  -2  -3   1        1.87        2.34      0.11 o
  -1  -3   1      260.16      255.21      4.37 o
   0  -3   1       71.28       82.11      2.78 o
   1  -3   1       12.05       12.90      0.36 o
   2  -3   1       48.75       66.92      1.58 o
   3  -3   1        2.44        2.83      0.20 o
   4  -3   1        1.42        1.92      0.54 o
   5  -3   1        0.84        0.65      0.21 o
   6  -3   1       64.50       60.24      2.00 o
   7  -3   1        1.40        1.73      0.38 o
   8  -3   1       10.64       10.75      1.00 o
 -10  -2   1        0.13       -0.24      0.51 o
  -9  -2   1        2.89        2.69      0.30 o
  -8  -2   1        1.64        1.48      0.22 o
  -7  -2   1        0.28        0.22      0.15 o
  -6  -2   1      210.99      213.66      3.75 o
  -5  -2   1       12.10        9.29      0.26 o
  -4  -2   1     2043.81     2152.87     34.12 o
  -3  -2   1        0.34        0.28      0.07 o
  -2  -2   1      652.85      666.33     14.62 o
  -1  -2   1       51.26       50.97      1.27 o
   0  -2   1       39.02       31.21      0.52 o
   1  -2   1     1473.49     1553.77     33.31 o
   2  -2   1      461.78      501.83     10.20 o
   3  -2   1       96.99      102.23      2.52 o
   4  -2   1      172.16      184.86      3.57 o
   5  -2   1        2.04        1.71      0.18 o
   6  -2   1       12.15       13.75      1.00 o
   7  -2   1       10.37        9.38      1.19 o
   8  -2   1        0.64        0.31      0.44 o
   9  -2   1       12.09       13.13      0.80 o
 -10  -1   1        1.99        2.76      1.00 o
  -9  -1   1        0.15        0.08      0.21 o
  -8  -1   1        5.19        5.96      0.36 o
  -7  -1   1        1.02        0.88      0.17 o
  -6  -1   1        8.27        8.43      0.34 o
  -5  -1   1       26.15       26.77      0.55 o
  -4  -1   1     1837.85     1958.60     27.16 o
  -3  -1   1     1121.55     1131.34     17.94 o
  -2  -1   1    16622.85    15855.63    601.00 o
  -1  -1   1      676.81      650.58     10.31 o
   0  -1   1     2396.05     2429.08     44.00 o
   1  -1   1       25.70       18.23      0.50 o
   2  -1   1       96.79      113.70      1.96 o
   3  -1   1        1.85        1.47      0.09 o
   4  -1   1       22.12       22.39      0.52 o
   5  -1   1       22.98       24.86      0.60 o
   6  -1   1        0.24        0.16      0.15 o
   7  -1   1        5.17        5.58      0.36 o
   8  -1   1        0.42        0.25      0.18 o
   9  -1   1        3.05        2.89      0.44 o
  -9   0   1        0.36        0.09      0.26 o
  -8   0   1       23.37       23.32      0.70 o
  -7   0   1        0.69        0.50      0.25 o
  -6   0   1       51.19       52.62      1.29 o
  -5   0   1        0.11        0.11      0.18 o
  -4   0   1        5.09        6.54      0.23 o
  -3   0   1      117.22      121.94      3.56 o
  -2   0   1      561.54      571.05      9.01 o
  -1   0   1     1047.46     1009.16     15.92 o
   0   0   1     1232.26     1227.19     21.00 o
   1   0   1      178.01      174.91      2.98 o
   2   0   1      275.37      263.55      3.88 o
   3   0   1       14.90       10.90      0.23 o
   4   0   1       34.37       34.26      0.58 o
   5   0   1       95.94       99.70      1.96 o
   6   0   1        0.72        0.95      0.16 o
   7   0   1       54.91       56.80      1.43 o
   8   0   1        4.06        4.01      0.35 o
   9   0   1        1.74        2.00      0.33 o
  -9   1   1       13.64       14.31      0.72 o
  -8   1   1        3.65        3.18      0.34 o
  -7   1   1        7.25        8.74      0.58 o
  -6   1   1        3.56        3.71      0.22 o
  -5   1   1       22.33       25.28      0.67 o
  -4   1   1        0.10        0.44      0.22 o
  -3   1   1       68.59       66.54      1.08 o
  -2   1   1      635.25      684.62     14.47 o
  -1   1   1      754.13      794.45     24.76 o
   0   1   1       22.04       22.69      0.81 o
   1   1   1       30.18       31.55      0.92 o
   2   1   1      666.02      635.69     10.79 o
   3   1   1        0.96        0.39      0.06 o
   4   1   1        5.71        6.47      0.19 o
   5   1   1       30.70       31.83      0.61 o
   6   1   1        0.53        0.67      0.18 o
   7   1   1        8.48        7.98      0.37 o
   8   1   1        8.76        8.85      0.45 o
   9   1   1        1.24        0.89      0.33 o
  10   1   1        7.87        8.78      0.51 o
  -9   2   1       21.72       22.87      0.95 o
  -8   2   1        2.81        2.51      0.37 o
  -7   2   1       23.57       23.93      0.87 o
  -6   2   1       26.69       28.42      1.17 o
  -5   2   1       24.16       27.87      0.98 o
  -4   2   1        4.59        5.53      0.21 o
  -3   2   1      144.52      168.44      4.01 o
  -2   2   1       80.10       77.90      3.77 o
  -1   2   1     1189.09     1310.22     78.55 o
   0   2   1       96.73      106.91      5.29 o
   1   2   1      266.27      253.05      4.26 o
   2   2   1       93.11       96.06      1.54 o
   3   2   1       37.03       32.07      0.58 o
   4   2   1       86.28       89.28      1.64 o
   5   2   1       17.10       15.84      0.35 o
   6   2   1        6.77        5.83      0.29 o
   7   2   1        4.14        4.99      0.30 o
   8   2   1        0.20        0.29      0.16 o
   9   2   1        1.77        1.83      0.34 o
  10   2   1        5.93        6.19      0.60 o
  -8   3   1        0.00        0.02      0.20 o
  -7   3   1        7.43        7.03      0.69 o
  -6   3   1       30.89       31.30      1.15 o
  -5   3   1        3.26        3.26      0.30 o
  -4   3   1       77.20       79.73      2.02 o
  -3   3   1       16.00       13.72      0.35 o
  -2   3   1       57.04       69.24      2.35 o
  -1   3   1       67.40       71.39      4.52 o
   0   3   1      381.22      419.81     14.28 o
   1   3   1      241.52      234.78      5.20 o
   2   3   1       26.62       28.72      0.77 o
   3   3   1       70.08       64.52      1.00 o
   4   3   1      236.61      237.03      3.75 o
   5   3   1        0.83        0.70      0.11 o
   6   3   1        1.11        0.99      0.11 o
   7   3   1        5.73        6.04      0.31 o
   8   3   1        0.09       -0.07      0.18 o
   9   3   1       10.35       11.04      0.96 o
  10   3   1        0.31        0.13      0.53 o
  -8   4   1        6.73        6.77      0.86 o
  -7   4   1        0.85        0.50      0.50 o
  -6   4   1        1.45        1.63      0.30 o
  -5   4   1       15.53       13.94      1.38 o
  -4   4   1       25.96       26.85      0.93 o
  -3   4   1       10.43       10.41      0.47 o
  -2   4   1       67.81       65.74      2.61 o
  -1   4   1        2.42        2.03      0.20 o
   0   4   1      140.82      159.87      5.59 o
   1   4   1      270.79      291.22     10.31 o
   2   4   1        0.69        1.20      0.07 o
   3   4   1      483.25      481.24      9.11 o
   4   4   1       16.47       15.45      0.40 o
   5   4   1       39.67       37.69      0.97 o
   6   4   1       38.92       37.07      0.74 o
   7   4   1        8.75        9.55      0.86 o
   8   4   1        0.09       -0.08      0.27 o
   9   4   1        6.55        6.56      0.58 o
  10   4   1        0.53        1.19      0.69 o
  -7   5   1        0.28        0.47      0.30 o
  -6   5   1       15.17       17.12      1.00 o
  -5   5   1       20.57       19.81      0.84 o
  -4   5   1       17.26       17.97      0.69 o
  -3   5   1       97.26       91.65      2.30 o
  -2   5   1        7.75        8.72      0.44 o
  -1   5   1       94.85       93.09      2.22 o
   0   5   1       42.31       47.17      0.92 o
   1   5   1       14.38       17.01      0.94 o
   2   5   1      182.60      180.52      4.49 o
   3   5   1      197.65      208.59      3.71 o
   4   5   1        0.97        1.24      0.20 o
   5   5   1       84.46       89.00      1.72 o
   6   5   1        2.82        2.31      0.19 o
   7   5   1       23.71       21.07      0.90 o
   8   5   1        7.41        8.16      0.63 o
   9   5   1        4.85        4.71      0.54 o
  10   5   1        3.04        3.10      0.57 o
  -6   6   1        0.27        0.63      0.22 o
  -5   6   1        0.39        0.92      0.21 o
  -4   6   1       33.11       34.60      1.20 o
  -3   6   1      113.28      110.06      2.77 o
  -2   6   1      125.44      118.84      3.26 o
  -1   6   1      101.63       97.34      2.53 o
   0   6   1       46.96       43.05      1.13 o
   1   6   1       15.32       18.02      0.55 o
   2   6   1       12.24       11.18      0.45 o
   3   6   1       31.66       25.80      0.72 o
   4   6   1       40.86       38.53      0.94 o
   5   6   1       12.66       13.01      0.46 o
   6   6   1        2.71        3.07      0.25 o
   7   6   1        0.13        0.09      0.20 o
   8   6   1        5.00        4.86      0.65 o
   9   6   1        4.46        5.28      0.82 o
  -5   7   1        5.10        6.55      0.48 o
  -4   7   1        0.62        0.61      0.56 o
  -3   7   1        0.61        0.42      0.11 o
  -2   7   1        6.91        7.30      0.53 o
  -1   7   1       92.98       82.86      4.63 o
   0   7   1       49.72       51.10      1.38 o
   1   7   1        0.00       -0.07      0.24 o
   2   7   1       36.81       38.56      1.28 o
   3   7   1        4.29        4.09      0.33 o
   4   7   1        0.57        0.31      0.12 o
   5   7   1        5.40        4.96      0.28 o
   6   7   1       18.89       18.95      0.61 o
   7   7   1        0.57        0.67      0.24 o
   8   7   1        1.91        1.44      0.50 o
   9   7   1        1.70        1.63      0.55 o
  -4   8   1        8.55        8.71      0.51 o
  -3   8   1        0.64        0.38      0.25 o
  -2   8   1        3.83        3.51      0.88 o
  -1   8   1        0.01       -0.10      0.12 o
   0   8   1        1.97        1.12      0.33 o
   1   8   1        0.22        0.28      0.19 o
   2   8   1        0.01        0.16      0.23 o
   3   8   1       28.67       28.05      0.95 o
   4   8   1        0.10        0.58      0.19 o
   5   8   1        6.90        6.62      0.33 o
   6   8   1        4.79        5.85      0.55 o
   7   8   1        1.35        1.05      0.27 o
   8   8   1        6.18        6.45      0.67 o
  -3   9   1        0.22        0.13      0.25 o
  -2   9   1       10.49       12.64      0.67 o
  -1   9   1        7.67        8.05      0.47 o
   0   9   1        4.42        3.72      0.35 o
   1   9   1        0.11        0.22      0.29 o
   2   9   1        0.00       -0.13      0.22 o
   3   9   1       14.66       13.83      0.76 o
   4   9   1        1.45        0.79      0.31 o
   5   9   1       14.60       13.25      1.90 o
   6   9   1        1.10        1.11      0.31 o
   7   9   1        4.55        5.02      0.43 o
   0  10   1        4.15        5.82      0.47 o
   1  10   1        0.47       -0.06      0.24 o
   2  10   1        3.39        3.87      0.43 o
   3  10   1        2.51        2.57      0.41 o
   4  10   1        6.54        8.18      0.61 o
   5  10   1        1.92        1.86      0.42 o
   6  10   1        1.83        3.14      1.38 o
  -5 -10   2        6.34        6.66      0.76 o
  -4 -10   2        2.43        2.55      0.55 o
  -3 -10   2        2.39        2.24      0.69 o
  -2 -10   2        4.02        5.40      0.63 o
  -1 -10   2        1.97        2.99      0.46 o
   0 -10   2        5.41        6.54      0.75 o
  -7  -9   2        1.75        1.56      0.42 o
  -6  -9   2        4.88        4.12      0.39 o
  -5  -9   2        9.07        8.98      0.46 o
  -4  -9   2       35.04       40.21      1.55 o
  -3  -9   2        5.51        5.33      0.50 o
  -2  -9   2        4.51        5.41      0.56 o
  -1  -9   2        0.26        0.66      0.24 o
   0  -9   2       15.95       21.59      2.01 o
   1  -9   2        0.98        1.14      0.44 o
   2  -9   2        3.24        3.98      0.46 o
  -8  -8   2        1.22        1.59      0.53 o
  -7  -8   2        0.40        0.68      0.42 o
  -6  -8   2        3.37        3.71      0.38 o
  -5  -8   2       13.07       15.05      0.63 o
  -4  -8   2        3.78        4.89      0.35 o
  -3  -8   2        9.30        8.82      0.58 o
  -2  -8   2       18.23       18.06      0.84 o
  -1  -8   2        0.45        0.44      0.24 o
   0  -8   2       31.25       28.81      1.25 o
   1  -8   2        7.13        7.38      0.56 o
   2  -8   2        0.87        1.50      0.34 o
   3  -8   2        0.32       -0.07      0.23 o
   4  -8   2        1.01        1.38      0.38 o
  -8  -7   2        1.46        0.82      0.53 o
  -7  -7   2        0.29        0.21      0.34 o
  -6  -7   2        4.62        4.29      0.38 o
  -5  -7   2        0.34        0.12      0.18 o
  -4  -7   2       41.99       39.59      1.12 o
  -3  -7   2       20.89       21.97      0.71 o
  -2  -7   2       34.80       34.09      1.23 o
  -1  -7   2       27.96       28.08      1.07 o
   0  -7   2        1.13        1.15      0.38 o
   1  -7   2        9.90       11.84      0.65 o
   2  -7   2       55.26       53.45      1.53 o
   3  -7   2        1.02        0.63      0.33 o
   4  -7   2        1.48        0.96      0.31 o
   5  -7   2        0.35        0.33      0.21 o
  -9  -6   2        0.06        0.06      0.36 o
  -8  -6   2        0.46       -0.10      0.28 o
  -7  -6   2        8.77        7.84      1.00 o
  -6  -6   2        3.20        3.15      0.33 o
  -5  -6   2        4.22        4.95      0.58 o
  -4  -6   2        1.83        1.88      0.23 o
  -3  -6   2        6.58        6.40      0.37 o
  -2  -6   2       58.11       57.93      1.22 o
  -1  -6   2      115.60      115.19      3.24 o
   0  -6   2        6.21        4.52      0.27 o
   1  -6   2      227.45      209.89      5.08 o
   2  -6   2        7.94        6.78      0.37 o
   3  -6   2        4.06        3.84      0.28 o
   4  -6   2        7.33        6.94      0.48 o
   5  -6   2        1.41        0.88      0.38 o
   6  -6   2        0.03       -0.19      0.19 o
  -9  -5   2        0.01       -0.01      0.35 o
  -8  -5   2        0.00       -0.14      0.32 o
  -7  -5   2        0.21        0.22      0.27 o
  -6  -5   2       12.79       11.08      0.54 o
  -5  -5   2       14.62       15.51      0.63 o
  -4  -5   2       15.89       18.19      0.56 o
  -3  -5   2        0.00        0.35      0.13 o
  -2  -5   2        1.83        1.71      0.14 o
  -1  -5   2       41.38       49.06      0.92 o
   0  -5   2        0.20        0.10      0.07 o
   1  -5   2       84.98       86.16      1.97 o
   2  -5   2      400.68      400.28      9.51 o
   3  -5   2       77.31       66.84      1.81 o
   4  -5   2       95.38       94.11      2.47 o
   5  -5   2        7.36        6.09      0.44 o
   6  -5   2        2.72        2.35      0.30 o
   7  -5   2        1.43        1.06      0.30 o
  -9  -4   2        0.57        0.47      0.57 o
  -8  -4   2        9.42        8.99      0.63 o
  -7  -4   2        0.96        1.02      0.32 o
  -6  -4   2        9.42       10.05      0.43 o
  -5  -4   2        1.08        1.24      0.13 o
  -4  -4   2        5.08        4.12      0.19 o
  -3  -4   2       45.42       43.95      0.82 o
  -2  -4   2      157.82      159.20      2.81 o
  -1  -4   2        1.00        0.60      0.08 o
   0  -4   2      323.89      382.48      9.33 o
   1  -4   2       48.49       49.11      1.03 o
   2  -4   2       28.28       30.49      0.70 o
   3  -4   2       29.39       29.15      0.85 o
   4  -4   2       99.83       95.84      2.47 o
   5  -4   2       40.06       41.25      1.76 o
   6  -4   2       17.70       17.92      0.84 o
   7  -4   2        2.65        2.34      0.35 o
   8  -4   2        0.41        0.44      0.44 o
  -9  -3   2        1.73        1.67      0.63 o
  -8  -3   2       63.48       62.48      2.04 o
  -7  -3   2       22.57       20.23      0.57 o
  -6  -3   2      480.78      473.89      9.05 o
  -5  -3   2       14.72       16.79      0.43 o
  -4  -3   2      356.28      369.97      5.97 o
  -3  -3   2        6.88        6.81      0.22 o
  -2  -3   2       72.31       76.27      1.30 o
  -1  -3   2      313.00      310.94      4.87 o
   0  -3   2      263.49      281.22      5.51 o
   1  -3   2       58.67       66.41      1.20 o
   2  -3   2      233.91      260.56      6.19 o
   3  -3   2       43.30       44.14      1.29 o
   4  -3   2       25.36       28.55      0.88 o
   5  -3   2        7.88        7.15      0.44 o
   6  -3   2        0.14       -0.06      0.19 o
   7  -3   2       34.43       34.47      2.20 o
   8  -3   2        0.07        0.00      0.27 o
  -9  -2   2        1.49        1.48      0.26 o
  -8  -2   2        3.08        2.41      0.40 o
  -7  -2   2       20.39       20.98      0.61 o
  -6  -2   2      280.70      281.08      4.89 o
  -5  -2   2      271.48      275.71      4.50 o
  -4  -2   2     1653.86     1699.24     26.91 o
  -3  -2   2       73.96       83.50      1.43 o
  -2  -2   2      657.74      662.63     10.57 o
  -1  -2   2       54.88       65.34      1.10 o
   0  -2   2      226.04      244.42      4.59 o
   1  -2   2      580.72      619.62     10.07 o
   2  -2   2        3.07        2.85      0.13 o
   3  -2   2      298.38      312.54      6.04 o
   4  -2   2       18.31       20.20      0.51 o
   5  -2   2        7.97        7.52      0.36 o
   6  -2   2        0.06        0.19      0.18 o
   7  -2   2        0.89        0.63      0.27 o
   8  -2   2        1.10        0.86      0.30 o
   9  -2   2        5.76        5.77      0.57 o
  -9  -1   2        1.04        0.90      0.22 o
  -8  -1   2        2.38        2.29      0.27 o
  -7  -1   2        1.24        1.30      0.21 o
  -6  -1   2       10.28       11.01      0.54 o
  -5  -1   2        9.41       10.47      0.46 o
  -4  -1   2       26.95       30.35      0.60 o
  -3  -1   2        1.41        1.83      0.14 o
  -2  -1   2       54.56       50.14      0.87 o
  -1  -1   2      393.47      365.45      6.13 o
   0  -1   2       57.44       63.45      1.08 o
   1  -1   2      125.64      117.33      2.14 o
   2  -1   2       13.97       13.88      0.30 o
   3  -1   2      613.09      624.65     15.28 o
   4  -1   2       96.05      102.94      1.68 o
   5  -1   2       86.75       94.13      1.91 o
   6  -1   2       79.86       85.48      1.98 o
   7  -1   2        0.06        0.02      0.21 o
   8  -1   2        1.90        1.05      0.24 o
   9  -1   2        0.01       -0.19      0.27 o
  -9   0   2        1.92        1.90      0.29 o
  -8   0   2        0.40        0.20      0.17 o
  -7   0   2       21.85       22.03      0.65 o
  -6   0   2        0.33        0.60      0.15 o
  -5   0   2       55.72       57.62      1.44 o
  -4   0   2       68.67       76.17      1.50 o
  -3   0   2       75.02       77.71      1.72 o
  -2   0   2       68.59       64.39      1.44 o
  -1   0   2      258.45      241.48      4.51 o
   0   0   2      602.34      578.57      9.65 o
   1   0   2      241.07      211.77      3.33 o
   2   0   2      599.87      593.69     10.07 o
   3   0   2       20.79       19.22      0.38 o
   4   0   2        9.62        8.10      0.21 o
   5   0   2       33.89       35.57      0.74 o
   6   0   2       78.39       78.62      1.85 o
   7   0   2        2.49        2.43      0.29 o
   8   0   2       40.33       41.24      1.28 o
   9   0   2        0.85        0.49      0.27 o
  -9   1   2        0.79        0.94      0.32 o
  -8   1   2        6.52        7.59      0.47 o
  -7   1   2        1.19        0.82      0.27 o
  -6   1   2        1.35        1.53      0.22 o
  -5   1   2       45.17       49.46      1.11 o
  -4   1   2       73.85       74.48      1.58 o
  -3   1   2      315.13      322.64      6.44 o
  -2   1   2       20.35       17.56      0.53 o
  -1   1   2      178.42      171.27      4.11 o
   0   1   2       31.11       28.68      0.55 o
   1   1   2        7.39        8.88      0.22 o
   2   1   2      251.73      259.11      4.05 o
   3   1   2       44.68       47.12      0.81 o
   4   1   2      153.67      151.99      2.45 o
   5   1   2        3.26        3.36      0.16 o
   6   1   2        0.04        0.38      0.14 o
   7   1   2        3.48        3.39      0.30 o
   8   1   2       27.31       26.89      0.86 o
   9   1   2        4.11        4.26      0.62 o
  10   1   2        4.76        4.65      0.57 o
  -8   2   2       14.23       14.06      0.86 o
  -7   2   2        6.84        6.64      0.42 o
  -6   2   2        8.24        9.00      0.48 o
  -5   2   2        6.12        6.00      0.33 o
  -4   2   2        4.43        6.24      0.35 o
  -3   2   2       52.57       60.81      1.55 o
  -2   2   2       61.55       64.11      2.58 o
  -1   2   2      125.52      123.43      4.29 o
   0   2   2       39.02       42.27      0.94 o
   1   2   2      331.24      314.07      5.01 o
   2   2   2      713.27      706.03     13.34 o
   3   2   2       33.90       35.70      0.70 o
   4   2   2       19.29       19.62      0.39 o
   5   2   2       60.57       63.25      1.11 o
   6   2   2       16.12       16.47      0.43 o
   7   2   2       31.79       30.74      0.79 o
   8   2   2        0.19        0.19      0.16 o
   9   2   2        5.84        5.67      0.67 o
  10   2   2        0.81        0.58      0.42 o
  -8   3   2        0.22        0.38      0.25 o
  -7   3   2        4.16        3.83      0.58 o
  -6   3   2       16.60       16.63      0.67 o
  -5   3   2        0.47        0.44      0.19 o
  -4   3   2       20.91       20.96      2.89 o
  -3   3   2        0.28        0.94      0.09 o
  -2   3   2       16.93       18.83      1.00 o
  -1   3   2      180.42      210.45      7.26 o
   0   3   2       22.83       21.75      0.75 o
   1   3   2      463.28      484.52     10.87 o
   2   3   2        6.23        7.46      0.23 o
   3   3   2      516.21      506.79      7.88 o
   4   3   2       20.95       20.20      0.46 o
   5   3   2        7.51        7.46      0.23 o
   6   3   2        0.11        0.15      0.09 o
   7   3   2       37.05       37.08      0.91 o
   8   3   2        0.00        0.13      0.25 o
   9   3   2        5.54        5.57      0.75 o
  10   3   2        0.09        0.13      0.75 o
  -7   4   2       25.71       24.98      0.95 o
  -6   4   2        0.93        0.79      0.28 o
  -5   4   2       48.68       47.88      2.45 o
  -4   4   2        1.86        2.35      0.31 o
  -3   4   2       11.25       12.03      0.73 o
  -2   4   2        2.37        1.38      0.38 o
  -1   4   2       86.89       97.28      3.53 o
   0   4   2       67.97       67.04      2.54 o
   1   4   2      251.24      284.05      5.62 o
   2   4   2        5.38        6.39      0.24 o
   3   4   2       96.63      112.99      2.24 o
   4   4   2      187.52      180.99      2.91 o
   5   4   2       59.64       57.93      1.13 o
   6   4   2       86.28       89.44      1.66 o
   7   4   2        1.98        2.44      0.35 o
   8   4   2        7.09        6.98      0.69 o
   9   4   2        1.10        1.67      0.42 o
  10   4   2        0.94        0.07      0.75 o
  -7   5   2        2.92        2.73      0.36 o
  -6   5   2        8.61        9.43      0.57 o
  -5   5   2       94.48       93.70      2.84 o
  -4   5   2       24.39       22.92      0.87 o
  -3   5   2       47.48       46.56      1.74 o
  -2   5   2       49.57       47.46      1.78 o
  -1   5   2        0.21       -0.05      0.37 o
   0   5   2       66.38       57.65      2.26 o
   1   5   2       72.18       72.73      1.52 o
   2   5   2       52.07       54.34      1.50 o
   3   5   2        3.64        3.12      0.17 o
   4   5   2       13.52       13.62      0.49 o
   5   5   2       12.06       12.40      0.48 o
   6   5   2       50.21       47.12      1.27 o
   7   5   2        1.33        1.69      0.31 o
   8   5   2       33.39       32.73      1.24 o
   9   5   2        0.14        0.06      0.35 o
  10   5   2        2.83        2.49      0.53 o
  -6   6   2        1.99        2.00      0.28 o
  -5   6   2        9.75        8.40      0.74 o
  -4   6   2        0.01        0.13      0.11 o
  -3   6   2       35.82       36.84      1.70 o
  -2   6   2       10.47       14.51      0.60 o
  -1   6   2       27.61       23.57      1.83 o
   0   6   2       32.05       32.60      1.21 o
   1   6   2       26.30       25.44      0.98 o
   2   6   2        2.52        1.74      0.24 o
   3   6   2       17.44       16.44      0.67 o
   4   6   2       57.44       56.23      1.40 o
   5   6   2       12.81       10.27      0.43 o
   6   6   2       13.24       14.04      0.51 o
   7   6   2        9.30        8.86      0.42 o
   8   6   2        1.94        1.62      0.51 o
   9   6   2        1.39        0.79      0.45 o
  -5   7   2        2.29        1.91      0.48 o
  -4   7   2        2.17        2.52      0.33 o
  -3   7   2        2.73        2.76      0.50 o
  -2   7   2        9.75        7.77      0.45 o
  -1   7   2       13.97       11.61      0.56 o
   0   7   2        0.39        0.07      0.20 o
   1   7   2      115.87      104.63      2.59 o
   2   7   2        0.52        0.83      0.22 o
   3   7   2       25.71       23.71      0.84 o
   4   7   2        5.07        5.87      0.40 o
   5   7   2        9.82        9.74      0.40 o
   6   7   2        7.63        6.92      0.47 o
   7   7   2        0.44        0.20      0.22 o
   8   7   2        1.99        2.69      0.63 o
   9   7   2        0.41        0.59      0.45 o
  -4   8   2        1.41        1.85      0.27 o
  -3   8   2       10.78       13.05      1.00 o
  -2   8   2        3.81        6.53      1.00 o
  -1   8   2        2.46        3.00      0.24 o
   0   8   2        1.25        0.75      0.19 o
   1   8   2       30.75       27.81      1.14 o
   2   8   2        0.91        0.77      0.22 o
   3   8   2       42.55       38.43      1.18 o
   4   8   2        0.20        0.15      0.19 o
   5   8   2       24.36       26.38      0.92 o
   6   8   2        0.03       -0.17      0.17 o
   7   8   2       20.79       21.47      0.72 o
   8   8   2        1.53        1.63      1.13 o
  -2   9   2        0.03        0.00      0.13 o
  -1   9   2        3.57        3.88      0.35 o
   0   9   2        6.03        7.08      1.05 o
   1   9   2       14.04       15.82      0.94 o
   2   9   2        7.97       10.44      0.53 o
   3   9   2        1.71        1.11      0.27 o
   4   9   2        6.22        5.31      0.52 o
   5   9   2        7.42        7.25      0.48 o
   6   9   2        7.98        8.68      0.65 o
   7   9   2       12.90       14.22      1.39 o
   0  10   2        6.19        5.85      1.63 o
   1  10   2        0.72        0.53      0.23 o
   2  10   2        0.08        0.71      0.23 o
   3  10   2        6.20        7.04      0.47 o
   4  10   2        0.72        0.76      0.27 o
   5  10   2        0.01        0.07      0.27 o
  -4 -10   3        0.06        0.38      0.38 o
  -3 -10   3        0.50        0.75      0.38 o
  -2 -10   3        6.51        8.03      0.75 o
  -1 -10   3        0.90        1.00      0.38 o
  -6  -9   3        0.29        0.83      0.28 o
  -5  -9   3        0.39        0.03      0.34 o
  -4  -9   3        2.97        2.89      0.46 o
  -3  -9   3        2.70        2.99      0.41 o
  -2  -9   3        5.90        5.75      0.56 o
  -1  -9   3        6.87        7.53      1.38 o
   0  -9   3        0.23        0.50      0.35 o
   1  -9   3        1.03        1.13      0.35 o
   2  -9   3        0.00       -0.08      0.38 o
  -7  -8   3        4.46        4.33      0.65 o
  -6  -8   3        5.18        4.36      0.39 o
  -5  -8   3       21.56       20.39      0.76 o
  -4  -8   3        1.26        1.13      0.24 o
  -3  -8   3        7.99        7.55      0.57 o
  -2  -8   3        0.21        0.43      0.22 o
  -1  -8   3        8.06        9.04      0.65 o
   0  -8   3       12.53       12.56      1.44 o
   1  -8   3        5.15        6.89      0.55 o
   2  -8   3        0.02        0.03      0.24 o
   3  -8   3        0.00       -0.19      0.24 o
   4  -8   3        2.12        2.64      0.50 o
  -8  -7   3        0.35        0.11      0.44 o
  -7  -7   3        2.29        2.38      0.53 o
  -6  -7   3        0.50        0.84      0.23 o
  -5  -7   3       12.57       11.25      0.52 o
  -4  -7   3        0.51        0.56      0.19 o
  -3  -7   3       50.76       49.75      1.35 o
  -2  -7   3       78.59       75.74      1.84 o
  -1  -7   3       61.38       55.87      2.08 o
   0  -7   3       12.48       10.40      0.65 o
   1  -7   3        0.82        0.42      0.50 o
   2  -7   3        1.51        1.80      0.57 o
   3  -7   3       11.80       12.03      0.57 o
   4  -7   3        0.02       -0.19      0.44 o
   5  -7   3        1.95        1.63      0.30 o
  -8  -6   3        1.37        1.00      0.40 o
  -7  -6   3        1.61        1.91      0.48 o
  -6  -6   3        0.00       -0.12      0.27 o
  -5  -6   3        4.54        4.85      0.42 o
  -4  -6   3        1.36        1.32      0.29 o
  -3  -6   3       23.73       25.97      1.07 o
  -2  -6   3       29.43       28.94      0.84 o
  -1  -6   3        0.04        0.12      0.16 o
   0  -6   3      438.68      411.30     10.74 o
   1  -6   3        1.87        2.70      0.25 o
   2  -6   3       52.48       54.26      1.51 o
   3  -6   3        0.43        0.22      0.17 o
   4  -6   3        0.44        0.78      0.21 o
   5  -6   3        3.12        2.70      0.35 o
   6  -6   3        6.18        7.44      0.94 o
  -9  -5   3        2.66        1.98      0.75 o
  -8  -5   3       10.46        9.90      0.72 o
  -7  -5   3        1.48        1.77      0.38 o
  -6  -5   3        0.38        0.51      0.25 o
  -5  -5   3       16.93       14.93      0.53 o
  -4  -5   3       51.16       51.95      1.21 o
  -3  -5   3       47.14       46.28      1.08 o
  -2  -5   3       78.27       76.87      1.84 o
  -1  -5   3       85.43       82.49      1.78 o
   0  -5   3        1.31        1.65      0.19 o
   1  -5   3      127.28      122.49      2.78 o
   2  -5   3       43.84       41.64      1.21 o
   3  -5   3      154.18      143.08      4.72 o
   4  -5   3        0.00       -0.22      0.22 o
   5  -5   3        3.68        3.31      0.63 o
   6  -5   3        1.17        0.38      0.27 o
   7  -5   3        1.01        0.38      0.50 o
  -9  -4   3       14.29       13.33      1.09 o
  -8  -4   3      118.19      114.97      4.19 o
  -7  -4   3       30.58       31.28      1.96 o
  -6  -4   3       80.99       82.66      2.05 o
  -5  -4   3        3.57        3.62      0.25 o
  -4  -4   3        2.95        3.27      0.18 o
  -3  -4   3       34.14       31.09      0.65 o
  -2  -4   3       86.10       91.04      1.67 o
  -1  -4   3       47.30       49.25      0.94 o
   0  -4   3       21.14       28.17      0.57 o
   1  -4   3       62.32       64.95      1.16 o
   2  -4   3        0.19        0.24      0.12 o
   3  -4   3       31.78       27.40      0.85 o
   4  -4   3       10.38        9.54      0.47 o
   5  -4   3       78.82       72.44      2.31 o
   6  -4   3        4.78        3.71      0.39 o
   7  -4   3        2.17        2.11      0.39 o
   8  -4   3        0.21       -0.25      0.27 o
  -9  -3   3        3.80        4.20      1.25 o
  -8  -3   3       63.37       60.16      1.96 o
  -7  -3   3       49.34       45.29      1.11 o
  -6  -3   3      208.38      203.05      4.04 o
  -5  -3   3       30.42       31.21      0.67 o
  -4  -3   3       43.72       43.33      0.86 o
  -3  -3   3       65.01       63.02      1.13 o
  -2  -3   3       31.62       28.75      0.56 o
  -1  -3   3      325.19      345.31      5.41 o
   0  -3   3      179.95      184.93      3.18 o
   1  -3   3      212.75      236.21      4.82 o
   2  -3   3       39.76       50.92      1.05 o
   3  -3   3       15.53       15.63      0.38 o
   4  -3   3       10.51       10.53      0.62 o
   5  -3   3        8.79        7.98      0.75 o
   6  -3   3        6.83        6.00      0.48 o
   7  -3   3       22.55       23.27      1.02 o
   8  -3   3        0.47        0.47      0.30 o
  -9  -2   3        0.12       -0.09      0.21 o
  -8  -2   3        3.51        3.35      0.31 o
  -7  -2   3        5.50        6.20      0.35 o
  -6  -2   3       14.00       14.65      0.59 o
  -5  -2   3        5.91        6.07      0.29 o
  -4  -2   3       14.35       11.21      0.32 o
  -3  -2   3       38.72       40.55      0.76 o
  -2  -2   3        9.91       10.53      0.27 o
  -1  -2   3        0.07        0.31      0.09 o
   0  -2   3      219.27      228.95      3.61 o
   1  -2   3      376.69      413.92      6.77 o
   2  -2   3      632.99      682.42     11.02 o
   3  -2   3       16.46        9.52      0.35 o
   4  -2   3      145.13      149.85      3.52 o
   5  -2   3        5.39        5.79      0.28 o
   6  -2   3        0.94        0.97      0.18 o
   7  -2   3        1.14        0.92      0.22 o
   8  -2   3        1.60        1.25      0.35 o
   9  -2   3        4.14        4.32      0.69 o
  -9  -1   3        7.04        8.36      0.45 o
  -8  -1   3        1.87        2.48      0.27 o
  -7  -1   3        4.18        4.33      0.29 o
  -6  -1   3        2.32        1.90      0.25 o
  -5  -1   3       27.10       25.45      0.77 o
  -4  -1   3        4.31        5.03      0.21 o
  -3  -1   3       29.12       30.91      0.69 o
  -2  -1   3       20.94       23.02      0.48 o
  -1  -1   3       55.65       60.50      1.11 o
   0  -1   3      597.26      574.23     10.23 o
   1  -1   3      121.99      115.98      1.97 o
   2  -1   3       85.24      100.66      1.72 o
   3  -1   3        1.94        1.89      0.10 o
   4  -1   3      204.19      212.76      3.69 o
   5  -1   3      123.10      121.66      2.43 o
   6  -1   3       40.18       41.87      1.82 o
   7  -1   3        0.12        0.00      0.27 o
   8  -1   3        0.00        0.14      0.24 o
   9  -1   3        9.48       10.63      1.51 o
  -9   0   3        1.18        1.27      0.31 o
  -8   0   3        3.79        3.19      0.30 o
  -7   0   3        7.88        8.36      0.40 o
  -6   0   3       36.53       33.74      0.96 o
  -5   0   3        6.12        5.67      0.42 o
  -4   0   3        0.09        0.26      0.16 o
  -3   0   3        5.21        4.82      0.24 o
  -2   0   3       36.42       41.08      0.77 o
  -1   0   3        0.30        0.78      0.06 o
   0   0   3       14.59       16.04      0.34 o
   1   0   3      212.14      203.56      3.37 o
   2   0   3      241.48      240.01      3.77 o
   3   0   3       23.71       27.42      0.53 o
   4   0   3       76.47       70.75      1.21 o
   5   0   3       67.34       69.24      1.31 o
   6   0   3       55.94       56.53      1.39 o
   7   0   3       26.21       27.24      0.91 o
   8   0   3        3.68        4.21      0.38 o
   9   0   3       16.48       19.00      0.77 o
  -9   1   3        0.55        0.89      0.33 o
  -8   1   3        0.81        0.62      0.29 o
  -7   1   3        0.03       -0.16      0.16 o
  -6   1   3        7.98        7.69      0.54 o
  -5   1   3       32.04       30.62      1.21 o
  -4   1   3       11.66       11.98      0.36 o
  -3   1   3       94.59       98.24      1.71 o
  -2   1   3      106.43      110.04      2.07 o
  -1   1   3      262.69      252.89      4.26 o
   0   1   3     1694.16     1725.56     27.44 o
   1   1   3        5.08        5.23      0.15 o
   2   1   3      172.33      170.12      2.70 o
   3   1   3      123.69      126.71      2.06 o
   4   1   3       67.39       69.19      1.19 o
   5   1   3      123.30      123.14      2.04 o
   6   1   3        3.32        3.50      0.19 o
   7   1   3       29.20       27.62      0.92 o
   8   1   3        0.02       -0.02      0.19 o
   9   1   3        0.61        0.95      0.28 o
  10   1   3        0.20        0.46      0.75 o
  -8   2   3        1.08        0.83      0.26 o
  -7   2   3        2.37        2.65      0.30 o
  -6   2   3        3.88        3.84      0.32 o
  -5   2   3        0.02       -0.12      0.12 o
  -4   2   3       19.04       18.63      0.64 o
  -3   2   3      181.59      193.13      4.19 o
  -2   2   3        1.04        0.96      0.20 o
  -1   2   3      655.09      671.04     33.33 o
   0   2   3       92.32       97.25      3.59 o
   1   2   3      974.46     1001.26     17.30 o
   2   2   3        0.39        0.28      0.07 o
   3   2   3       15.89       18.62      0.43 o
   4   2   3        0.03        0.00      0.08 o
   5   2   3       52.10       54.19      0.97 o
   6   2   3        3.87        4.56      0.28 o
   7   2   3        8.16        8.76      0.39 o
   8   2   3        2.81        3.04      0.30 o
   9   2   3        0.09        0.17      0.56 o
  10   2   3        0.96       -0.21      0.44 o
  -8   3   3        0.22        0.50      0.28 o
  -7   3   3       17.68       18.12      0.75 o
  -6   3   3        1.98        1.76      0.28 o
  -5   3   3       11.35       13.17      0.72 o
  -4   3   3        0.00       -0.12      0.12 o
  -3   3   3       17.97       18.90      1.49 o
  -2   3   3       78.10       81.71      3.82 o
  -1   3   3      215.89      239.38      6.55 o
   0   3   3        6.40       10.93      0.57 o
   1   3   3      401.13      446.07      8.77 o
   2   3   3      669.35      682.36     14.11 o
   3   3   3       22.50       25.01      0.49 o
   4   3   3      178.09      188.41      3.07 o
   5   3   3        3.56        4.28      0.23 o
   6   3   3       10.59       10.54      0.31 o
   7   3   3        0.07        0.17      0.18 o
   8   3   3       11.81       11.10      0.53 o
   9   3   3        0.54        1.13      0.53 o
  10   3   3        4.22        5.90      1.13 o
  -7   4   3       23.92       23.23      0.91 o
  -6   4   3        7.32        6.84      0.44 o
  -5   4   3       11.31       10.02      0.97 o
  -4   4   3       60.70       60.14      2.08 o
  -3   4   3        5.04        4.66      0.27 o
  -2   4   3       20.68       19.20      1.13 o
  -1   4   3        8.14        8.35      0.84 o
   0   4   3      305.09      329.74     11.74 o
   1   4   3       57.33       57.70      1.39 o
   2   4   3      127.71      137.32      3.18 o
   3   4   3        5.20        5.07      0.20 o
   4   4   3       86.93       90.94      1.84 o
   5   4   3        6.95        6.32      0.51 o
   6   4   3       36.30       39.43      0.86 o
   7   4   3        0.01       -0.20      0.26 o
   8   4   3        2.97        3.17      0.46 o
   9   4   3        0.90        1.36      0.45 o
  10   4   3        6.52        7.76      1.02 o
  -7   5   3        3.91        3.52      0.37 o
  -6   5   3        1.42        1.50      0.29 o
  -5   5   3        0.00        0.10      0.35 o
  -4   5   3       15.09       15.48      0.60 o
  -3   5   3       41.21       40.74      1.09 o
  -2   5   3       60.98       62.67      2.30 o
  -1   5   3       10.28        9.80      0.80 o
   0   5   3        0.13        0.32      0.18 o
   1   5   3       19.90       21.13      0.62 o
   2   5   3      256.80      260.75      5.18 o
   3   5   3        9.33       10.22      0.37 o
   4   5   3       62.29       63.28      1.54 o
   5   5   3        5.80        6.03      0.37 o
   6   5   3        0.45        0.34      0.16 o
   7   5   3       17.08       18.21      0.68 o
   8   5   3        0.06       -0.14      0.30 o
   9   5   3        2.27        1.91      0.47 o
  10   5   3        0.14       -0.38      0.38 o
  -6   6   3        0.30        0.21      0.23 o
  -5   6   3        0.00        0.31      0.20 o
  -4   6   3        5.29        5.70      0.75 o
  -3   6   3       58.34       52.16      2.39 o
  -2   6   3        9.52       11.92      1.00 o
  -1   6   3      128.89      112.40      6.74 o
   0   6   3       11.63       10.74      0.65 o
   1   6   3       11.81       12.13      0.63 o
   2   6   3        5.36        4.36      0.31 o
   3   6   3       30.60       31.56      1.10 o
   4   6   3        7.43        6.73      0.33 o
   5   6   3       10.72       11.52      0.47 o
   6   6   3       10.90       11.00      0.93 o
   7   6   3        0.29        0.23      0.17 o
   8   6   3        1.37        1.53      0.51 o
   9   6   3        0.91        1.01      0.53 o
  -5   7   3        7.17        6.33      0.40 o
  -4   7   3        0.00       -0.11      0.11 o
  -3   7   3        0.00       -0.21      0.25 o
  -2   7   3        0.01        0.24      0.18 o
  -1   7   3       55.42       52.78      1.76 o
   0   7   3        9.96        9.36      1.51 o
   1   7   3       50.72       44.98      1.41 o
   2   7   3        4.61        2.48      0.49 o
   3   7   3       44.99       44.78      1.46 o
   4   7   3        6.15        5.11      0.76 o
   5   7   3       46.58       48.52      1.28 o
   6   7   3       15.70       14.28      1.01 o
   7   7   3       20.70       21.83      0.99 o
   8   7   3        3.78        4.64      1.38 o
   9   7   3        0.10        0.25      0.45 o
  -4   8   3        0.52        0.75      0.20 o
  -3   8   3        5.53        5.77      0.88 o
  -2   8   3        0.60        0.96      0.39 o
  -1   8   3        9.59       10.47      1.91 o
   0   8   3       10.50       11.50      0.50 o
   1   8   3        1.68        1.60      0.20 o
   2   8   3       33.54       34.51      1.09 o
   3   8   3        3.46        3.19      0.33 o
   4   8   3       47.93       48.24      1.61 o
   5   8   3       18.14       18.32      0.73 o
   6   8   3       42.63       45.17      2.30 o
   7   8   3        4.71        4.78      0.37 o
   8   8   3       19.60       20.51      1.21 o
  -1   9   3        0.09       -0.14      0.17 o
   0   9   3        2.31        2.28      0.53 o
   1   9   3        2.21        1.84      0.40 o
   2   9   3        0.34        0.23      0.20 o
   3   9   3        0.51        0.91      0.27 o
   4   9   3        7.60        7.25      0.51 o
   5   9   3        1.04        1.66      0.45 o
   6   9   3       11.23       12.79      0.66 o
   7   9   3        2.56        2.71      0.28 o
   0  10   3       12.03       15.99      1.11 o
   1  10   3        1.63        0.90      0.28 o
   2  10   3        2.22        1.48      0.29 o
   3  10   3        3.70        3.50      0.38 o
   4  10   3        0.03        0.59      0.27 o
   5  10   3        2.67        3.67      0.57 o
  -5  -9   4        3.45        3.64      0.56 o
  -4  -9   4        0.21        0.11      0.27 o
  -3  -9   4        0.11       -0.25      0.25 o
  -2  -9   4        7.93        7.78      1.44 o
  -1  -9   4        6.74        7.25      0.66 o
   0  -9   4        0.51        0.67      0.35 o
   1  -9   4        0.68        0.55      0.35 o
   2  -9   4        3.60        4.05      1.25 o
  -7  -8   4        2.19        1.53      0.53 o
  -6  -8   4        4.61        3.24      0.49 o
  -5  -8   4        4.42        3.52      0.38 o
  -4  -8   4       37.37       36.88      1.11 o
  -3  -8   4        9.90       11.36      0.51 o
  -2  -8   4        7.12        7.32      0.75 o
  -1  -8   4        6.07        6.18      0.55 o
   0  -8   4        9.53        9.53      1.00 o
   1  -8   4       12.89       11.92      0.76 o
   2  -8   4        4.80        4.61      0.55 o
   3  -8   4        0.41        0.48      0.35 o
   4  -8   4        0.66        0.75      0.38 o
  -8  -7   4        0.07        0.17      0.51 o
  -7  -7   4        3.16        3.07      1.51 o
  -6  -7   4        0.01       -0.30      0.30 o
  -5  -7   4        1.77        1.92      0.30 o
  -4  -7   4       13.76       13.78      0.59 o
  -3  -7   4       20.63       19.77      0.70 o
  -2  -7   4       91.27       91.74      2.22 o
  -1  -7   4        9.64        9.41      1.63 o
   0  -7   4        4.66        4.97      0.45 o
   1  -7   4        3.70        2.78      0.35 o
   2  -7   4        4.97        6.86      0.69 o
   3  -7   4        0.04       -0.20      0.20 o
   4  -7   4       23.34       24.85      1.51 o
   5  -7   4        0.94        1.02      0.30 o
  -8  -6   4        0.33        0.46      0.40 o
  -7  -6   4        6.30        6.28      0.56 o
  -6  -6   4        2.92        3.04      0.46 o
  -5  -6   4       18.80       19.03      0.71 o
  -4  -6   4        5.09        5.44      0.40 o
  -3  -6   4        5.63        5.45      0.37 o
  -2  -6   4        4.92        5.26      0.36 o
  -1  -6   4      121.69      117.22      3.36 o
   0  -6   4        5.34        5.47      0.33 o
   1  -6   4       70.48       67.33      2.36 o
   2  -6   4       10.39        8.25      0.54 o
   3  -6   4        2.12        1.51      0.25 o
   4  -6   4        0.14       -0.17      0.17 o
   5  -6   4        6.39        6.78      0.63 o
   6  -6   4        4.49        6.78      0.75 o
  -9  -5   4       10.50        9.66      1.63 o
  -8  -5   4        7.32        6.53      0.63 o
  -7  -5   4        0.26       -0.05      0.31 o
  -6  -5   4        0.02        0.22      0.29 o
  -5  -5   4        2.49        2.41      0.45 o
  -4  -5   4        9.28       10.01      0.38 o
  -3  -5   4        0.00       -0.08      0.16 o
  -2  -5   4        0.07        0.16      0.20 o
  -1  -5   4        0.82        0.92      0.27 o
   0  -5   4        4.02        3.55      0.20 o
   1  -5   4       56.71       54.37      1.41 o
   2  -5   4       82.50       77.01      2.05 o
   3  -5   4       41.23       36.10      1.10 o
   4  -5   4        1.47        0.82      0.19 o
   5  -5   4        0.23        0.00      0.18 o
   6  -5   4        0.29        0.13      0.21 o
   7  -5   4        2.59        2.67      0.39 o
  -9  -4   4       12.19       12.75      1.09 o
  -8  -4   4       13.41       13.28      1.02 o
  -7  -4   4        5.54        4.88      1.09 o
  -6  -4   4        0.02        0.04      0.22 o
  -5  -4   4        2.01        1.68      0.24 o
  -4  -4   4       25.18       24.73      0.63 o
  -3  -4   4       45.21       48.73      0.94 o
  -2  -4   4       79.66       87.26      1.83 o
  -1  -4   4       93.58      101.48      1.78 o
   0  -4   4       18.50       19.81      0.48 o
   1  -4   4       61.92       61.39      1.15 o
   2  -4   4        0.01        0.05      0.13 o
   3  -4   4        8.98        9.26      0.85 o
   4  -4   4       57.22       51.77      1.46 o
   5  -4   4       20.76       20.04      0.89 o
   6  -4   4        0.00       -0.18      0.18 o
   7  -4   4        2.10        2.12      0.35 o
   8  -4   4        0.13       -0.13      0.50 o
  -9  -3   4        0.16        0.01      0.51 o
  -8  -3   4        2.94        3.25      0.51 o
  -7  -3   4        0.36        0.24      0.25 o
  -6  -3   4        1.63        1.53      0.24 o
  -5  -3   4        6.80        6.74      0.32 o
  -4  -3   4        7.19        6.64      0.26 o
  -3  -3   4        1.70        0.96      0.12 o
  -2  -3   4       55.22       62.99      1.13 o
  -1  -3   4        4.30        5.35      0.22 o
   0  -3   4      190.50      217.25      3.46 o
   1  -3   4      115.18      102.72      1.85 o
   2  -3   4       54.23       53.63      0.98 o
   3  -3   4        4.00        3.09      0.19 o
   4  -3   4        0.18        0.13      0.15 o
   5  -3   4        1.34        1.70      0.20 o
   6  -3   4       16.75       15.22      0.75 o
   7  -3   4        1.32        0.75      0.27 o
   8  -3   4        0.21       -0.10      0.21 o
  -9  -2   4        0.00       -0.03      0.22 o
  -8  -2   4        1.91        1.47      0.26 o
  -7  -2   4        2.16        1.98      0.30 o
  -6  -2   4        0.42        0.40      0.18 o
  -5  -2   4        1.33        1.12      0.19 o
  -4  -2   4       16.28       15.50      0.41 o
  -3  -2   4        9.71       10.52      0.31 o
  -2  -2   4       38.61       35.02      0.68 o
  -1  -2   4        1.13        1.70      0.12 o
   0  -2   4       86.92      100.93      1.67 o
   1  -2   4      117.19      127.58      2.08 o
   2  -2   4       51.78       65.93      1.19 o
   3  -2   4      202.21      206.05      3.80 o
   4  -2   4       32.13       33.63      0.87 o
   5  -2   4       55.51       50.48      1.20 o
   6  -2   4        8.65        9.12      0.64 o
   7  -2   4       30.89       29.55      1.26 o
   8  -2   4        5.02        4.41      0.44 o
   9  -2   4        0.04       -0.02      0.30 o
  -9  -1   4        0.14        0.08      0.21 o
  -8  -1   4        2.24        2.35      0.29 o
  -7  -1   4        0.51        0.56      0.23 o
  -6  -1   4        7.97        8.10      0.43 o
  -5  -1   4       14.70       12.15      0.50 o
  -4  -1   4       10.87       12.82      0.39 o
  -3  -1   4        8.03        7.45      0.25 o
  -2  -1   4        8.51        7.73      0.35 o
  -1  -1   4        0.13        0.07      0.06 o
   0  -1   4      108.48      110.67      1.78 o
   1  -1   4      443.89      448.39      7.36 o
   2  -1   4       98.39      100.37      1.91 o
   3  -1   4      331.87      357.62      5.91 o
   4  -1   4        3.05        3.21      0.19 o
   5  -1   4        8.52        9.59      0.40 o
   6  -1   4       12.99       14.29      0.60 o
   7  -1   4      105.17       98.22      2.54 o
   8  -1   4       21.82       23.44      0.87 o
   9  -1   4       21.81       21.85      1.06 o
  -9   0   4        0.44        0.16      0.24 o
  -8   0   4        2.67        3.03      0.37 o
  -7   0   4       30.39       28.11      0.90 o
  -6   0   4        2.60        2.25      0.27 o
  -5   0   4       14.67       15.10      0.58 o
  -4   0   4       55.87       55.57      1.52 o
  -3   0   4      293.65      282.28      4.76 o
  -2   0   4      218.48      209.21      3.57 o
  -1   0   4       30.15       30.63      0.61 o
   0   0   4       12.81       14.17      0.34 o
   1   0   4      223.20      222.11      3.51 o
   2   0   4      135.92      146.61      2.38 o
   3   0   4      397.06      408.06      6.41 o
   4   0   4        6.61        6.98      0.23 o
   5   0   4       36.22       37.65      0.80 o
   6   0   4       19.80       18.19      0.69 o
   7   0   4       25.85       28.04      0.94 o
   8   0   4        0.03       -0.09      0.25 o
   9   0   4       29.46       28.90      1.06 o
  -8   1   4        3.33        3.26      0.37 o
  -7   1   4        3.69        3.26      0.31 o
  -6   1   4        2.50        2.57      0.34 o
  -5   1   4      132.66      140.52      4.55 o
  -4   1   4       20.74       21.71      0.83 o
  -3   1   4      104.49      113.96      2.00 o
  -2   1   4       52.11       56.82      1.03 o
  -1   1   4      835.51      831.05     13.88 o
   0   1   4      208.76      227.25      4.48 o
   1   1   4        0.34        1.13      0.09 o
   2   1   4       93.32       95.62      1.70 o
   3   1   4      156.93      166.79      2.69 o
   4   1   4       43.72       43.87      0.87 o
   5   1   4       36.41       41.11      0.78 o
   6   1   4        2.31        2.96      0.36 o
   7   1   4        0.00        0.00      0.17 o
   8   1   4        8.72        8.53      0.47 o
   9   1   4        7.90        7.66      0.69 o
  10   1   4        2.07        2.51      0.51 o
  -8   2   4        0.29        0.33      0.24 o
  -7   2   4        5.73        6.29      0.63 o
  -6   2   4        2.90        2.53      1.25 o
  -5   2   4       18.92       16.88      2.01 o
  -4   2   4       18.17       16.49      0.81 o
  -3   2   4      117.90      117.11      3.66 o
  -2   2   4       11.12       11.87      0.56 o
  -1   2   4      106.81      119.43      2.63 o
   0   2   4      429.36      484.55     10.90 o
   1   2   4       85.00       90.37      1.52 o
   2   2   4      339.21      374.30      6.97 o
   3   2   4        3.13        2.40      0.12 o
   4   2   4       39.53       45.09      0.82 o
   5   2   4        8.07        9.53      0.34 o
   6   2   4       57.45       57.17      1.15 o
   7   2   4        3.01        3.37      0.27 o
   8   2   4        7.61        6.72      0.94 o
   9   2   4        1.68        2.05      0.44 o
  10   2   4        1.16        1.15      0.48 o
  -7   3   4        5.63        5.83      0.44 o
  -6   3   4       17.23       18.21      0.93 o
  -5   3   4        1.22        1.06      0.23 o
  -4   3   4        2.60        2.82      0.50 o
  -3   3   4       34.64       33.32      1.44 o
  -2   3   4      235.66      241.69      6.32 o
  -1   3   4        6.25        6.22      0.22 o
   0   3   4       52.43       61.42      1.41 o
   1   3   4       22.11       19.56      0.50 o
   2   3   4       63.97       72.14      1.33 o
   3   3   4        8.46       10.98      0.27 o
   4   3   4       70.32       79.32      1.35 o
   5   3   4        5.13        4.79      0.21 o
   6   3   4       15.02       16.11      0.44 o
   7   3   4        0.14       -0.13      0.18 o
   8   3   4       20.83       21.48      0.74 o
   9   3   4       14.40       17.19      1.63 o
  10   3   4        0.36       -0.75      0.75 o
  -7   4   4        1.41        1.05      0.28 o
  -6   4   4       13.17       13.27      0.61 o
  -5   4   4       10.49       10.90      0.65 o
  -4   4   4       17.79       19.04      1.19 o
  -3   4   4        9.70       11.00      0.54 o
  -2   4   4       12.65       13.00      0.37 o
  -1   4   4      116.48      113.31      2.32 o
   0   4   4      206.72      211.27      4.23 o
   1   4   4        7.26        4.82      0.27 o
   2   4   4       19.83       26.58      0.74 o
   3   4   4       17.18       17.76      0.46 o
   4   4   4       29.79       26.32      0.60 o
   5   4   4       31.37       34.11      0.74 o
   6   4   4        0.29        0.25      0.13 o
   7   4   4        2.17        2.31      0.42 o
   8   4   4        0.22       -0.25      0.27 o
   9   4   4        5.35        4.99      0.58 o
  10   4   4        0.60       -0.63      0.75 o
  -6   5   4        0.30        0.30      0.20 o
  -5   5   4       34.07       33.97      1.10 o
  -4   5   4       15.88       19.74      2.38 o
  -3   5   4       43.99       50.52      4.27 o
  -2   5   4        0.02        0.18      0.11 o
  -1   5   4       19.85       20.86      1.09 o
   0   5   4       11.19        9.95      0.78 o
   1   5   4      134.92      143.22      3.48 o
   2   5   4        5.41        4.47      0.40 o
   3   5   4       40.74       43.04      0.91 o
   4   5   4       21.10       22.90      0.69 o
   5   5   4       11.25       11.06      0.48 o
   6   5   4        6.77        6.51      0.36 o
   7   5   4        0.00       -0.14      0.16 o
   8   5   4        3.84        4.02      0.55 o
   9   5   4        0.01        0.44      0.46 o
  -5   6   4        0.19       -0.13      0.20 o
  -4   6   4        6.79        7.59      0.61 o
  -3   6   4       13.27        9.26      2.64 o
  -2   6   4       23.60       22.94      1.51 o
  -1   6   4       16.99       16.21      0.94 o
   0   6   4        3.79        1.80      0.15 o
   1   6   4       95.07       89.84      2.18 o
   2   6   4       38.37       32.69      1.12 o
   3   6   4      102.85      102.53      2.96 o
   4   6   4      112.84      109.30      2.52 o
   5   6   4       52.42       54.97      1.41 o
   6   6   4       16.37       16.54      0.60 o
   7   6   4        0.01       -0.09      0.22 o
   8   6   4       34.41       37.03      3.01 o
   9   6   4        1.36        2.51      1.13 o
  -4   7   4        0.52        0.64      0.20 o
  -3   7   4        5.76        5.49      0.53 o
  -2   7   4       15.35       18.78      0.86 o
  -1   7   4        6.20        6.46      0.64 o
   1   7   4        2.38        2.47      0.28 o
   2   7   4       77.14       70.81      2.12 o
   3   7   4       24.44       21.41      0.83 o
   4   7   4      105.35      100.36      2.96 o
   5   7   4        0.01        0.33      0.18 o
   6   7   4       67.20       66.30      1.69 o
   7   7   4        3.60        3.79      0.35 o
   8   7   4        0.36        0.24      0.44 o
   9   7   4        5.73        6.63      0.76 o
  -3   8   4        1.22        1.36      0.44 o
  -2   8   4        0.51       -0.09      0.30 o
  -1   8   4        0.05        0.10      0.29 o
   0   8   4        2.41        2.18      0.63 o
   1   8   4        0.02        0.16      0.19 o
   2   8   4        4.09        3.74      0.31 o
   3   8   4        0.15        0.16      0.19 o
   4   8   4        8.36        7.76      0.80 o
   5   8   4        9.18        8.56      0.73 o
   6   8   4        1.35        1.13      0.18 o
   7   8   4        5.22        4.42      0.31 o
   8   8   4        0.08        0.29      0.35 o
  -1   9   4        2.86        2.70      0.23 o
   0   9   4        0.19       -0.09      0.17 o
   1   9   4        6.32        6.53      0.42 o
   2   9   4        6.54        8.91      1.07 o
   3   9   4        1.55        1.37      0.33 o
   4   9   4        1.78        2.30      0.84 o
   5   9   4        2.13        2.08      0.34 o
   6   9   4        0.10        0.30      0.26 o
   7   9   4        5.77        5.80      0.50 o
   1  10   4        0.71        0.64      0.31 o
   2  10   4        2.39        1.25      1.25 o
   3  10   4        0.64        1.29      0.50 o
   4  10   4        0.45       -0.13      0.56 o
   5  10   4        3.16        3.88      0.63 o
  -5  -9   5        0.87        0.82      0.32 o
  -4  -9   5        7.87        8.57      0.54 o
  -3  -9   5        0.59        0.13      0.35 o
  -2  -9   5        9.65        8.95      0.76 o
  -1  -9   5        0.17       -0.22      0.50 o
   0  -9   5        1.75        1.29      0.35 o
   1  -9   5        0.00       -0.44      0.88 o
  -6  -8   5        1.69        1.13      0.62 o
  -5  -8   5        7.45        6.95      0.48 o
  -4  -8   5       12.24       13.19      0.83 o
  -3  -8   5        3.20        2.31      0.29 o
  -2  -8   5        2.88        2.98      0.22 o
  -1  -8   5        0.02        0.03      0.31 o
   0  -8   5        4.94        5.78      0.63 o
   1  -8   5       10.46       11.95      0.82 o
   2  -8   5        7.89        8.47      0.66 o
   3  -8   5        3.06        3.71      0.55 o
  -7  -7   5        1.70        1.78      0.53 o
  -6  -7   5        2.08        1.28      0.44 o
  -5  -7   5        0.09       -0.14      0.30 o
  -4  -7   5        7.25        8.41      0.62 o
  -3  -7   5       24.33       23.87      1.05 o
  -2  -7   5        8.64        9.31      0.60 o
  -1  -7   5       11.82       14.35      1.32 o
   0  -7   5        0.25        0.31      0.24 o
   1  -7   5        0.00        0.06      0.38 o
   2  -7   5        0.08       -0.17      0.17 o
   3  -7   5       23.79       27.10      0.99 o
   4  -7   5        0.07        0.06      0.27 o
   5  -7   5        1.71        2.08      0.39 o
  -8  -6   5        0.04        0.08      0.40 o
  -7  -6   5        0.50        0.26      0.35 o
  -6  -6   5        4.98        4.97      0.43 o
  -5  -6   5        2.49        2.50      0.56 o
  -4  -6   5        4.47        4.77      0.40 o
  -3  -6   5        0.61        0.48      0.22 o
  -2  -6   5       16.11       16.50      0.92 o
  -1  -6   5        4.80        4.33      0.31 o
   0  -6   5       43.80       42.11      1.05 o
   1  -6   5       15.47       13.15      1.09 o
   2  -6   5        8.04        9.78      0.59 o
   3  -6   5        3.14        2.88      0.33 o
   4  -6   5        0.01       -0.10      0.20 o
   5  -6   5        6.05        7.11      0.57 o
   6  -6   5        5.84        5.27      0.75 o
  -8  -5   5        0.03       -0.24      0.48 o
  -7  -5   5        0.23       -0.04      0.31 o
  -6  -5   5        6.68        5.67      0.51 o
  -5  -5   5       15.62       15.12      0.57 o
  -4  -5   5       44.29       45.02      1.10 o
  -3  -5   5       19.28       19.67      0.61 o
  -2  -5   5       27.68       25.08      0.81 o
  -1  -5   5        4.80        5.12      0.27 o
   0  -5   5        5.54        4.88      0.42 o
   1  -5   5        6.96        6.12      0.32 o
   2  -5   5       36.40       32.63      1.16 o
   3  -5   5       21.04       20.51      0.78 o
   4  -5   5        5.30        5.37      0.45 o
   5  -5   5       11.48       11.39      0.62 o
   6  -5   5        0.06        0.13      0.21 o
   7  -5   5        0.11       -0.13      0.27 o
  -8  -4   5        1.09        0.53      0.51 o
  -7  -4   5        4.77        5.13      0.82 o
  -6  -4   5        0.04       -0.24      0.24 o
  -5  -4   5        0.10       -0.18      0.19 o
  -4  -4   5       10.28        9.82      0.38 o
  -3  -4   5        0.00        0.06      0.13 o
  -2  -4   5       69.62       75.43      1.92 o
  -1  -4   5       40.69       36.53      0.97 o
   0  -4   5       70.47       70.98      1.36 o
   1  -4   5        5.52        4.69      0.27 o
   2  -4   5        0.54        1.72      0.21 o
   3  -4   5        4.31        4.70      0.29 o
   4  -4   5        6.38        6.53      0.31 o
   5  -4   5        1.09        0.82      0.27 o
   6  -4   5        1.58        1.95      0.56 o
   7  -4   5        1.22        0.93      0.30 o
  -8  -3   5        0.66        0.35      0.38 o
  -7  -3   5        2.79        2.60      0.46 o
  -6  -3   5        1.15        1.06      0.26 o
  -5  -3   5        0.12       -0.12      0.15 o
  -4  -3   5       15.27       12.82      0.42 o
  -3  -3   5        2.65        2.86      0.18 o
  -2  -3   5        4.09        3.76      0.20 o
  -1  -3   5       55.26       60.40      1.18 o
   0  -3   5       26.44       27.58      0.56 o
   1  -3   5       74.69       74.15      1.39 o
   2  -3   5      164.65      154.85      2.91 o
   3  -3   5      134.21      111.29      2.41 o
   4  -3   5       58.68       63.47      1.72 o
   5  -3   5       24.58       19.95      0.70 o
   6  -3   5        0.89        0.50      0.22 o
   7  -3   5        0.00       -0.05      0.25 o
   8  -3   5        2.14        2.53      0.63 o
  -8  -2   5        0.95        0.89      0.26 o
  -7  -2   5        6.56        7.53      0.56 o
  -6  -2   5        0.10        0.00      0.22 o
  -5  -2   5        0.22        0.50      0.17 o
  -4  -2   5        5.49        4.85      0.31 o
  -3  -2   5        7.63        8.41      0.29 o
  -2  -2   5      134.18      130.68      2.43 o
  -1  -2   5      181.71      184.94      3.22 o
   0  -2   5        0.00        0.19      0.09 o
   1  -2   5      123.53      142.54      2.45 o
   2  -2   5        5.04        6.16      0.19 o
   3  -2   5        7.86        6.21      0.27 o
   4  -2   5      133.09      124.32      2.70 o
   5  -2   5      125.22      105.59      2.34 o
   6  -2   5       86.72       80.59      2.10 o
   7  -2   5       17.77       15.36      0.65 o
   8  -2   5        0.01        0.08      0.43 o
  -8  -1   5        4.12        4.12      0.44 o
  -7  -1   5        0.06       -0.06      0.19 o
  -6  -1   5        1.77        1.62      0.26 o
  -5  -1   5       61.75       59.51      1.55 o
  -4  -1   5        0.91        0.71      0.24 o
  -3  -1   5        2.83        2.94      0.18 o
  -2  -1   5       26.71       24.85      0.55 o
  -1  -1   5      133.28      135.47      2.38 o
   0  -1   5      199.21      196.43      3.39 o
   1  -1   5      201.70      213.69      3.59 o
   2  -1   5       33.05       35.26      1.01 o
   3  -1   5        9.47        6.16      0.23 o
   4  -1   5       18.20       16.55      0.48 o
   5  -1   5      107.72      103.15      2.30 o
   6  -1   5        7.15        6.87      0.50 o
   7  -1   5       19.95       20.18      0.76 o
   8  -1   5       11.84       11.86      1.29 o
   9  -1   5        0.50        0.92      0.31 o
  -8   0   5        1.08        0.72      0.33 o
  -7   0   5       19.82       21.52      0.73 o
  -6   0   5        9.02        8.28      0.42 o
  -5   0   5        0.36        0.57      0.19 o
  -4   0   5       85.58       77.59      2.01 o
  -3   0   5       54.89       53.11      1.12 o
  -2   0   5      179.12      196.82      5.97 o
  -1   0   5      144.02      144.65      2.53 o
   0   0   5       23.38       26.05      0.56 o
   1   0   5      268.63      285.98      4.76 o
   2   0   5       35.16       35.57      0.73 o
   3   0   5       48.84       55.58      1.00 o
   4   0   5        7.50        7.98      0.27 o
   5   0   5        4.29        3.44      0.24 o
   6   0   5        2.44        2.33      0.31 o
   7   0   5       19.11       20.21      0.76 o
   8   0   5        2.55        3.15      0.42 o
   9   0   5        0.26        0.23      0.27 o
  -8   1   5        0.13       -0.21      0.22 o
  -7   1   5        9.17        9.57      0.65 o
  -6   1   5        0.09        0.04      0.22 o
  -5   1   5        7.34        8.28      0.60 o
  -4   1   5        2.38        2.26      0.18 o
  -3   1   5        0.57        0.72      0.12 o
  -2   1   5      424.98      437.40      7.34 o
  -1   1   5        0.19        0.16      0.12 o
   0   1   5      338.80      366.90      6.80 o
   1   1   5       38.69       50.32      0.92 o
   2   1   5       11.03       16.23      0.37 o
   3   1   5       20.33       23.48      0.54 o
   4   1   5       84.35       82.10      1.42 o
   5   1   5       12.34       13.09      0.37 o
   6   1   5        4.71        4.34      0.25 o
   7   1   5        5.70        5.90      0.40 o
   8   1   5        0.58        1.03      0.42 o
   9   1   5        0.16       -0.34      0.34 o
  -8   2   5        2.55        2.52      0.38 o
  -7   2   5        1.34        1.09      0.34 o
  -6   2   5        0.86        0.94      0.32 o
  -5   2   5       21.06       19.13      2.38 o
  -4   2   5       44.36       42.46      1.60 o
  -3   2   5       16.94       14.87      0.58 o
  -2   2   5       63.17       71.40      1.97 o
  -1   2   5       31.35       29.82      0.76 o
   0   2   5      178.07      187.12      3.05 o
   1   2   5      111.42      125.52      2.10 o
   2   2   5      102.24      109.70      2.00 o
   3   2   5        0.42        0.29      0.09 o
   4   2   5       11.66       12.32      0.33 o
   5   2   5       16.01       14.76      0.44 o
   6   2   5       10.54       11.72      0.39 o
   7   2   5       45.39       42.70      1.34 o
   8   2   5        2.87        2.84      0.44 o
   9   2   5       14.07       14.24      1.07 o
  -7   3   5        6.44        6.77      0.59 o
  -6   3   5        2.45        2.15      0.63 o
  -5   3   5       20.89       22.18      1.26 o
  -4   3   5        1.82        1.00      0.44 o
  -3   3   5       66.11       65.12      1.82 o
  -2   3   5       23.11       25.63      0.83 o
  -1   3   5       10.26       11.45      0.70 o
   0   3   5       15.75       23.30      0.59 o
   1   3   5       64.39       65.20      1.13 o
   2   3   5       28.37       22.53      0.46 o
   3   3   5       95.06       92.11      1.69 o
   4   3   5        1.43        1.43      0.14 o
   5   3   5        9.14        8.42      0.30 o
   6   3   5       13.30       14.06      0.43 o
   7   3   5       17.20       17.49      0.79 o
   8   3   5       31.24       32.24      1.02 o
   9   3   5       11.03        9.60      0.60 o
  -7   4   5        9.57        9.66      0.60 o
  -6   4   5        5.27        4.95      0.53 o
  -5   4   5       25.21       22.83      1.04 o
  -4   4   5        0.04       -0.15      0.25 o
  -3   4   5       59.01       57.92      2.16 o
  -2   4   5       13.57       12.88      0.54 o
  -1   4   5      103.33       99.85      2.64 o
   0   4   5       68.02       67.39      1.63 o
   1   4   5        8.56        9.98      0.74 o
   2   4   5      140.20      134.86      2.68 o
   3   4   5       39.40       38.70      1.02 o
   4   4   5       90.41       87.01      2.08 o
   5   4   5        1.30        1.11      0.18 o
   6   4   5       22.01       22.75      0.67 o
   7   4   5        0.08        0.10      0.17 o
   8   4   5        2.31        3.39      0.71 o
   9   4   5        0.06        0.34      0.57 o
  -6   5   5        3.23        2.92      0.36 o
  -5   5   5        0.44        0.08      0.25 o
  -4   5   5        8.47        9.10      0.75 o
  -3   5   5       14.06       13.18      1.26 o
  -2   5   5       25.70       23.58      0.80 o
  -1   5   5      107.00      107.11      4.42 o
   0   5   5      262.86      233.94      5.96 o
   1   5   5       42.30       41.97      1.13 o
   2   5   5      339.20      317.24      7.24 o
   3   5   5       42.71       43.55      1.02 o
   4   5   5      103.89       99.28      2.32 o
   5   5   5        0.82        1.28      0.21 o
   6   5   5      129.71      132.48      3.12 o
   7   5   5        0.48        0.39      0.21 o
   8   5   5        8.48        9.20      0.84 o
   9   5   5        0.43        0.11      0.50 o
  -5   6   5        4.25        5.25      0.56 o
  -4   6   5        1.80        1.38      0.38 o
  -3   6   5        8.92        6.87      0.88 o
  -2   6   5        8.52        8.46      0.40 o
  -1   6   5        0.03        0.07      0.11 o
   0   6   5       97.54       84.40      2.66 o
   1   6   5       18.10       15.34      0.82 o
   2   6   5      202.60      180.91      5.00 o
   3   6   5       76.06       78.26      2.34 o
   4   6   5       95.39       91.58      2.16 o
   5   6   5       56.83       59.49      1.67 o
   6   6   5        8.44        8.48      0.43 o
   7   6   5       28.82       30.85      0.98 o
   8   6   5        5.62        4.82      0.66 o
   9   6   5       18.51       18.18      1.14 o
  -4   7   5        0.06        0.09      0.20 o
  -3   7   5        0.29        0.23      0.12 o
  -2   7   5        0.56        0.73      0.26 o
  -1   7   5        1.63        2.01      0.21 o
   0   7   5        0.02        0.03      0.23 o
   1   7   5       16.71       14.45      0.72 o
   2   7   5       11.83       10.06      1.03 o
   3   7   5       41.50       38.56      1.36 o
   4   7   5        0.23        0.29      0.20 o
   5   7   5       21.25       19.64      0.85 o
   6   7   5        7.10        7.62      0.42 o
   7   7   5       49.31       49.08      1.38 o
   8   7   5        1.09        1.02      0.46 o
  -3   8   5        0.16        0.63      0.38 o
  -1   8   5        0.25        0.07      0.20 o
   0   8   5        6.57        7.06      0.44 o
   1   8   5        0.26       -0.13      0.21 o
   2   8   5        0.66        0.79      0.22 o
   3   8   5        9.93        7.33      1.14 o
   4   8   5        4.84        4.37      0.40 o
   5   8   5       25.23       25.26      1.05 o
   6   8   5        0.37       -0.14      0.20 o
   7   8   5        0.24        0.22      0.22 o
   8   8   5        3.73        3.51      1.38 o
  -1   9   5        0.60        0.54      0.21 o
   0   9   5        6.09        8.22      0.69 o
   1   9   5        7.26        8.34      0.53 o
   2   9   5        1.35        1.81      0.38 o
   3   9   5        8.04       10.74      0.64 o
   4   9   5        3.71        4.05      0.83 o
   5   9   5        0.17        0.45      0.27 o
   6   9   5        0.32        0.27      0.28 o
   2  10   5        3.24        4.68      2.64 o
   3  10   5        0.61        0.66      0.63 o
   4  10   5        2.47        3.76      1.51 o
  -3  -9   6        1.21        1.28      0.22 o
  -2  -9   6        0.00       -0.25      0.38 o
  -1  -9   6        5.47        7.28      0.88 o
   0  -9   6        0.78        0.75      0.38 o
  -5  -8   6        5.33        4.68      0.58 o
  -4  -8   6        4.07        3.57      0.38 o
  -3  -8   6        6.48        7.18      0.76 o
  -2  -8   6        1.17        0.77      0.29 o
  -1  -8   6        1.50        1.42      0.45 o
   0  -8   6        5.15        5.26      1.13 o
   1  -8   6        7.04        8.22      0.69 o
   2  -8   6        1.71        1.51      0.45 o
   3  -8   6        1.09       -0.13      1.00 o
  -6  -7   6        1.89        2.17      0.53 o
  -5  -7   6        0.01        0.09      0.38 o
  -4  -7   6        3.69        3.63      0.38 o
  -3  -7   6        1.57        1.18      0.29 o
  -2  -7   6       12.34       12.06      0.80 o
  -1  -7   6       19.89       21.37      0.69 o
   0  -7   6        0.53        0.53      0.35 o
   1  -7   6        6.24        5.73      0.69 o
   2  -7   6        8.23        9.44      1.38 o
   3  -7   6        0.08       -0.08      0.20 o
   4  -7   6        4.73        5.78      0.53 o
  -7  -6   6        1.13        1.35      0.46 o
  -6  -6   6       17.65       17.65      0.88 o
  -5  -6   6        0.00       -0.08      0.35 o
  -4  -6   6        4.15        4.15      0.40 o
  -3  -6   6        0.12        0.07      0.22 o
  -2  -6   6        0.09        0.27      0.22 o
  -1  -6   6        0.41        0.46      0.20 o
   0  -6   6       10.79        9.88      0.43 o
   1  -6   6       39.85       40.41      1.04 o
   2  -6   6        0.08       -0.20      0.20 o
   3  -6   6        7.32        6.96      0.48 o
   4  -6   6        3.85        5.30      0.44 o
   5  -6   6       10.24       10.79      1.00 o
  -8  -5   6        0.06       -0.01      0.51 o
  -7  -5   6        0.38        0.34      0.38 o
  -6  -5   6        7.16        7.58      0.62 o
  -5  -5   6        4.79        5.29      0.37 o
  -4  -5   6       21.87       23.62      0.84 o
  -3  -5   6       30.50       31.28      0.86 o
  -2  -5   6       14.78       15.69      0.64 o
  -1  -5   6        3.00        2.40      0.27 o
   0  -5   6        1.87        1.26      0.22 o
   1  -5   6        0.99        0.74      0.20 o
   2  -5   6        1.77        1.83      0.21 o
   3  -5   6       12.85       14.24      0.64 o
   4  -5   6        0.01        0.17      0.17 o
   5  -5   6        0.48        0.30      0.38 o
   6  -5   6        0.19        0.25      0.27 o
  -8  -4   6        0.38        0.28      0.69 o
  -7  -4   6        0.29        0.09      0.32 o
  -6  -4   6        2.85        2.79      0.38 o
  -5  -4   6        0.60        0.41      0.24 o
  -4  -4   6        0.96        0.88      0.21 o
  -3  -4   6       52.02       54.07      1.15 o
  -2  -4   6       10.20        9.54      0.41 o
  -1  -4   6       57.10       57.29      1.58 o
   0  -4   6      116.23      114.58      2.10 o
   1  -4   6       92.75       71.53      2.07 o
   2  -4   6       48.19       50.99      3.14 o
   3  -4   6       40.68       28.49      0.82 o
   4  -4   6        0.04       -0.02      0.16 o
   5  -4   6        2.40        2.40      0.29 o
   6  -4   6        0.18        0.19      0.31 o
   7  -4   6        0.01       -0.13      0.27 o
  -8  -3   6        0.44        0.02      0.40 o
  -7  -3   6        0.22        0.02      0.33 o
  -6  -3   6        8.24        8.78      0.62 o
  -5  -3   6        0.15       -0.14      0.15 o
  -4  -3   6       21.74       21.98      0.62 o
  -3  -3   6       35.18       34.51      0.74 o
  -2  -3   6        0.01        0.03      0.11 o
  -1  -3   6       36.63       36.26      0.79 o
   0  -3   6        0.45        0.05      0.12 o
   1  -3   6        2.85        2.49      0.18 o
   2  -3   6      151.74      150.17      5.42 o
   3  -3   6       70.39       52.63      2.27 o
   4  -3   6       77.20       66.26      1.60 o
   5  -3   6       33.74       26.01      0.79 o
   6  -3   6        0.52        1.19      0.24 o
   7  -3   6        1.84        1.71      0.37 o
   8  -3   6        0.33        0.20      0.30 o
  -8  -2   6        0.10        0.26      0.27 o
  -7  -2   6        3.10        2.90      0.37 o
  -6  -2   6        0.02       -0.03      0.22 o
  -5  -2   6        2.22        2.53      0.29 o
  -4  -2   6       13.33       12.69      0.44 o
  -3  -2   6       18.90       21.44      0.58 o
  -2  -2   6       10.53        9.81      0.39 o
  -1  -2   6       50.41       52.17      1.04 o
   0  -2   6        5.05        4.84      0.25 o
   1  -2   6       23.03       20.36      0.49 o
   2  -2   6        0.19        0.10      0.10 o
   3  -2   6       86.20       81.85      1.65 o
   4  -2   6        1.34        2.18      0.25 o
   5  -2   6        4.50        4.96      0.34 o
   6  -2   6        4.96        3.99      0.35 o
   7  -2   6        4.04        4.18      0.38 o
   8  -2   6        0.02       -0.28      0.28 o
  -8  -1   6        0.01       -0.03      0.23 o
  -7  -1   6        0.77        0.36      0.23 o
  -6  -1   6       34.01       32.02      1.01 o
  -5  -1   6        3.00        2.92      0.31 o
  -4  -1   6       21.68       23.15      0.73 o
  -3  -1   6       32.91       34.39      0.91 o
  -2  -1   6        3.35        3.06      0.18 o
  -1  -1   6       38.26       45.75      0.92 o
   0  -1   6       69.42       65.70      1.25 o
   1  -1   6       44.04       47.51      0.93 o
   2  -1   6       43.01       41.29      0.83 o
   3  -1   6        2.21        2.33      0.17 o
   4  -1   6        0.42        0.37      0.14 o
   5  -1   6        8.51        9.71      0.45 o
   6  -1   6       30.63       31.74      1.30 o
   7  -1   6        3.37        2.66      0.35 o
   8  -1   6        2.98        2.32      0.35 o
   9  -1   6        0.17        0.08      0.25 o
  -8   0   6        0.62        0.23      0.42 o
  -7   0   6        0.47        0.76      0.44 o
  -6   0   6       17.83       16.13      0.76 o
  -5   0   6        7.49        5.64      0.40 o
  -4   0   6      106.50      102.86      2.34 o
  -3   0   6       38.65       34.78      0.93 o
  -2   0   6       28.88       34.49      0.82 o
  -1   0   6        2.00        2.76      0.17 o
   0   0   6        6.42        8.07      0.28 o
   1   0   6        1.26        0.45      0.14 o
   2   0   6      169.61      158.41      2.99 o
   3   0   6       41.24       43.21      0.86 o
   4   0   6        1.67        1.48      0.18 o
   5   0   6       49.55       46.67      1.07 o
   6   0   6        0.64        0.28      0.17 o
   7   0   6        0.09       -0.20      0.20 o
   8   0   6        4.50        4.66      0.44 o
   9   0   6        0.01       -0.17      0.34 o
  -8   1   6        0.17        0.51      0.69 o
  -7   1   6        2.91        3.35      0.48 o
  -6   1   6       17.98       18.40      1.82 o
  -5   1   6        3.84        3.73      0.44 o
  -4   1   6       45.52       44.17      1.63 o
  -3   1   6        2.53        2.81      0.20 o
  -2   1   6        7.56        7.16      0.29 o
  -1   1   6      135.23      143.13      2.49 o
   0   1   6        6.02        4.52      0.22 o
   1   1   6        7.79        8.54      0.27 o
   2   1   6        0.00       -0.01      0.07 o
   3   1   6       39.23       33.63      0.71 o
   4   1   6        2.12        1.58      0.15 o
   5   1   6       97.25       93.82      1.76 o
   6   1   6       25.28       22.44      0.63 o
   7   1   6       51.69       53.22      1.58 o
   8   1   6        0.64        0.93      0.42 o
   9   1   6        2.71        1.88      0.51 o
  -7   2   6        9.32        8.88      0.94 o
  -6   2   6        0.00       -0.11      0.25 o
  -5   2   6       12.69       13.25      0.88 o
  -4   2   6        9.06        9.49      0.63 o
  -3   2   6        3.73        3.51      0.28 o
  -2   2   6       31.18       31.39      1.19 o
  -1   2   6        1.88        1.89      0.15 o
   0   2   6       45.42       41.87      0.90 o
   1   2   6       79.94       77.11      1.35 o
   2   2   6       43.24       41.21      0.89 o
   3   2   6        5.23        6.69      0.27 o
   4   2   6      107.32      106.98      2.81 o
   5   2   6        3.34        3.36      0.24 o
   6   2   6      123.96      120.56      2.47 o
   7   2   6        1.81        1.95      0.40 o
   8   2   6       80.50       84.81      3.89 o
   9   2   6        0.41        0.44      0.94 o
  -7   3   6        8.78        8.72      0.74 o
  -6   3   6        4.77        4.39      0.53 o
  -5   3   6       21.44       21.83      1.13 o
  -4   3   6       45.25       43.18      1.66 o
  -3   3   6       19.42       19.28      1.11 o
  -2   3   6       26.48       25.77      0.88 o
  -1   3   6       28.60       31.55      1.02 o
   0   3   6      274.40      264.14      6.10 o
   1   3   6        3.39        2.75      0.14 o
   2   3   6      196.66      181.51      3.64 o
   3   3   6       16.39       14.94      0.54 o
   4   3   6       48.04       42.07      0.89 o
   5   3   6        6.91        7.45      0.31 o
   6   3   6        6.35        6.20      0.31 o
   7   3   6        7.89        8.01      0.40 o
   8   3   6       33.62       35.54      1.19 o
   9   3   6        9.63        9.29      0.68 o
  -6   4   6        5.24        6.16      0.55 o
  -5   4   6        3.21        2.45      0.69 o
  -4   4   6       50.97       48.35      1.81 o
  -3   4   6        5.32        5.49      0.36 o
  -2   4   6      274.25      253.11     13.74 o
  -1   4   6        9.82        7.85      0.67 o
   0   4   6      212.72      187.59      5.90 o
   1   4   6       31.84       33.90      0.98 o
   2   4   6      204.13      203.87      4.52 o
   3   4   6       23.72       24.85      0.75 o
   4   4   6      135.63      133.88      3.08 o
   5   4   6        0.56        0.33      0.14 o
   6   4   6        2.71        2.82      0.29 o
   7   4   6        2.53        2.74      0.29 o
   8   4   6        4.79        5.66      0.56 o
   9   4   6        0.19        0.32      0.44 o
  -5   5   6        0.38        0.11      0.23 o
  -4   5   6        6.87        7.00      0.55 o
  -3   5   6        0.56        0.38      0.56 o
  -2   5   6       82.74       78.27      2.18 o
  -1   5   6        2.10        2.53      0.32 o
   0   5   6       70.61       54.79      4.52 o
   1   5   6      287.43      268.23      8.85 o
   2   5   6        2.41        3.40      0.37 o
   3   5   6      130.45      117.69      3.44 o
   4   5   6       40.72       41.02      1.18 o
   5   5   6       91.40       84.26      2.08 o
   6   5   6        5.49        5.71      0.37 o
   7   5   6       86.74       92.55      2.32 o
   8   5   6        2.30        3.43      0.55 o
   9   5   6        9.76       12.09      1.88 o
  -5   6   6        1.16        1.25      0.75 o
  -4   6   6        1.35        2.11      0.35 o
  -3   6   6        6.05        5.78      0.45 o
  -2   6   6        7.43        7.14      0.39 o
  -1   6   6       30.00       25.96      0.82 o
   0   6   6       35.55       32.69      1.07 o
   1   6   6       49.08       36.82      2.89 o
   2   6   6       20.75       19.64      0.87 o
   3   6   6       15.72       15.84      0.72 o
   4   6   6       76.04       68.36      2.14 o
   5   6   6       52.06       46.38      1.22 o
   6   6   6        4.99        4.74      0.36 o
   7   6   6       37.07       35.64      1.11 o
   8   6   6        0.02        0.24      0.44 o
   9   6   6       17.28       18.25      1.19 o
  -3   7   6        0.00        0.25      0.44 o
  -2   7   6        1.92        2.01      0.27 o
  -1   7   6        0.01       -0.10      0.29 o
   0   7   6        3.89        3.27      0.89 o
   1   7   6        3.00        1.95      0.52 o
   2   7   6       29.01       29.22      1.18 o
   3   7   6       18.32       15.50      0.72 o
   4   7   6        0.00        0.02      0.20 o
   5   7   6        3.56        3.90      0.40 o
   6   7   6        9.81        8.15      0.78 o
   7   7   6        1.91        1.94      0.28 o
   8   7   6        0.15        0.03      0.44 o
  -1   8   6        2.54        2.84      0.48 o
   0   8   6        8.18        8.93      3.89 o
   1   8   6        1.69        2.07      0.46 o
   2   8   6        7.67        7.35      1.26 o
   3   8   6        1.26        1.32      0.61 o
   4   8   6        0.96        1.15      0.29 o
   5   8   6        4.16        4.47      0.46 o
   6   8   6        0.79        1.03      0.29 o
   7   8   6        0.03        0.00      0.24 o
   0   9   6        3.68        5.60      0.78 o
   1   9   6        0.40        0.52      0.34 o
   2   9   6        1.23        1.14      0.53 o
   3   9   6        7.21        8.62      0.63 o
   4   9   6        0.66        0.86      0.29 o
   5   9   6        0.49        0.52      0.29 o
   6   9   6        2.04        2.73      0.69 o
  -4  -8   7        6.66        5.52      1.38 o
  -3  -8   7        3.54        2.69      0.55 o
  -2  -8   7        0.34        0.08      0.26 o
  -1  -8   7        0.07       -0.13      0.33 o
   0  -8   7        1.98        2.03      0.50 o
   1  -8   7        3.50        3.99      0.56 o
   2  -8   7        0.02       -0.38      0.94 o
  -6  -7   7        0.20        0.26      0.51 o
  -5  -7   7        0.29        0.12      0.38 o
  -4  -7   7        0.43       -0.35      0.35 o
  -3  -7   7        0.43        0.46      0.28 o
  -2  -7   7        9.70        9.78      0.65 o
  -1  -7   7        8.44        9.88      0.57 o
   0  -7   7        0.13        0.48      0.25 o
   1  -7   7        0.22       -0.17      0.63 o
   2  -7   7        0.07       -0.22      0.44 o
   3  -7   7       15.58       18.11      0.83 o
  -6  -6   7        0.76        1.20      0.43 o
  -5  -6   7        5.44        5.19      1.05 o
  -4  -6   7        2.47        2.30      0.46 o
  -3  -6   7        9.20        9.78      0.91 o
  -2  -6   7        3.39        3.19      0.37 o
  -1  -6   7        4.86        4.94      0.49 o
   0  -6   7        9.70        9.19      0.43 o
   1  -6   7        2.16        2.76      0.28 o
   2  -6   7        0.04        0.24      0.16 o
   3  -6   7        1.46        0.90      0.25 o
   4  -6   7        8.81        9.85      0.60 o
   5  -6   7        8.75        7.91      0.88 o
  -7  -5   7        2.38        1.94      0.60 o
  -6  -5   7        0.35        0.60      0.40 o
  -5  -5   7       23.07       23.57      0.81 o
  -4  -5   7        0.01       -0.13      0.26 o
  -3  -5   7        3.14        3.28      0.53 o
  -2  -5   7       53.09       51.71      1.45 o
  -1  -5   7       75.34       63.72      1.90 o
   0  -5   7       67.51       61.35      1.50 o
   1  -5   7       27.97       22.85      1.00 o
   2  -5   7        4.04        2.93      0.28 o
   3  -5   7        0.05       -0.10      0.18 o
   4  -5   7        0.01        0.01      0.36 o
   5  -5   7        0.52        0.52      0.30 o
   6  -5   7        4.65        6.02      0.88 o
  -7  -4   7        0.31       -0.22      0.32 o
  -6  -4   7        1.56        1.42      0.38 o
  -5  -4   7       15.64       14.83      0.58 o
  -4  -4   7        1.83        1.35      0.25 o
  -3  -4   7        4.87        4.43      0.31 o
  -2  -4   7        1.73        1.62      0.25 o
  -1  -4   7       20.24       20.61      0.69 o
   0  -4   7       85.72       79.28      1.86 o
   1  -4   7       68.45       65.77      2.60 o
   2  -4   7       86.07       68.70      1.64 o
   3  -4   7       31.62       27.43      0.83 o
   4  -4   7        0.26        0.01      0.18 o
   5  -4   7        0.17        0.06      0.18 o
   6  -4   7        2.64        1.96      0.26 o
   7  -4   7        1.44        2.07      0.44 o
  -7  -3   7        0.29        0.40      0.35 o
  -6  -3   7        0.14        0.13      0.31 o
  -5  -3   7        9.74        9.48      0.62 o
  -4  -3   7        0.36        0.36      0.16 o
  -3  -3   7       29.15       30.21      0.77 o
  -2  -3   7        0.55        0.75      0.13 o
  -1  -3   7       12.66       11.42      0.46 o
   0  -3   7        7.62        6.12      0.32 o
   1  -3   7       88.09       84.64      1.75 o
   2  -3   7        0.99        0.90      0.22 o
   3  -3   7        4.15        4.93      0.35 o
   4  -3   7       11.00        8.19      0.41 o
   5  -3   7        6.69        6.81      0.41 o
   6  -3   7        3.13        2.82      0.33 o
   7  -3   7        0.76        0.59      0.28 o
  -7  -2   7        2.95        2.74      0.37 o
  -6  -2   7        5.75        6.00      0.43 o
  -5  -2   7        5.56        5.47      0.39 o
  -4  -2   7       14.01       12.39      0.50 o
  -3  -2   7       24.95       24.01      0.64 o
  -2  -2   7       41.91       40.49      1.10 o
  -1  -2   7       77.53       79.74      1.54 o
   0  -2   7        1.67        1.32      0.19 o
   1  -2   7        7.12        7.49      0.33 o
   2  -2   7       21.07       20.53      0.58 o
   3  -2   7       29.83       28.67      0.74 o
   4  -2   7       74.20       73.62      2.22 o
   5  -2   7        0.42        0.21      0.18 o
   6  -2   7        0.36        0.22      0.24 o
   7  -2   7        0.66        0.88      0.30 o
   8  -2   7        3.38        4.21      0.43 o
  -7  -1   7        4.33        3.87      0.38 o
  -6  -1   7        8.45        8.46      0.49 o
  -5  -1   7       10.15        9.21      0.61 o
  -4  -1   7        5.12        5.61      0.35 o
  -3  -1   7        0.04       -0.15      0.15 o
  -2  -1   7       44.78       44.33      1.05 o
  -1  -1   7       24.04       23.48      0.63 o
   0  -1   7       84.60       76.08      1.57 o
   1  -1   7      177.02      172.98      2.99 o
   2  -1   7       28.19       25.13      0.60 o
   3  -1   7       89.71       89.29      1.81 o
   4  -1   7        3.70        3.89      0.38 o
   5  -1   7        5.62        6.85      0.39 o
   6  -1   7        2.34        2.42      0.29 o
   7  -1   7        2.59        3.51      0.38 o
   8  -1   7        1.36        1.75      0.48 o
  -7   0   7        0.12        0.37      0.31 o
  -6   0   7        5.91        5.72      0.37 o
  -5   0   7        1.05        0.59      0.25 o
  -4   0   7        4.91        5.21      0.31 o
  -3   0   7        2.99        3.58      0.29 o
  -2   0   7        4.83        4.85      0.29 o
  -1   0   7       13.12       12.04      0.41 o
   0   0   7        0.83        0.87      0.16 o
   1   0   7      103.65       91.54      1.86 o
   2   0   7       27.72       27.15      0.63 o
   3   0   7      160.20      155.98      2.72 o
   4   0   7      199.36      181.41      3.45 o
   5   0   7       77.63       75.55      1.59 o
   6   0   7        5.04        4.32      0.35 o
   7   0   7        2.65        2.47      1.00 o
   8   0   7        1.82        1.76      0.51 o
   9   0   7        0.02       -0.34      0.34 o
  -7   1   7        5.00        5.07      0.56 o
  -6   1   7        0.46        0.24      0.69 o
  -5   1   7        0.71        0.96      0.32 o
  -4   1   7        4.03        4.11      0.44 o
  -3   1   7        0.03       -0.11      0.14 o
  -2   1   7        9.11        8.07      0.36 o
  -1   1   7        0.15        0.19      0.14 o
   0   1   7        0.15        0.29      0.15 o
   1   1   7       66.73       69.37      1.48 o
   2   1   7       69.24       67.56      1.32 o
   3   1   7        0.27        0.10      0.18 o
   4   1   7      253.87      239.13      4.45 o
   5   1   7       12.12       11.19      0.50 o
   6   1   7      208.14      203.40      4.35 o
   7   1   7        3.96        4.37      0.44 o
   8   1   7       17.27       20.30      1.09 o
   9   1   7        0.02       -0.13      0.50 o
  -7   2   7        2.42        2.49      0.63 o
  -6   2   7       26.84       27.04      1.38 o
  -5   2   7        2.33        2.44      0.44 o
  -4   2   7       20.84       20.75      1.02 o
  -3   2   7       27.67       28.66      0.99 o
  -2   2   7       66.96       67.67      1.97 o
  -1   2   7       22.86       22.62      0.56 o
   0   2   7      138.59      131.82      2.98 o
   1   2   7       10.82        7.90      0.33 o
   2   2   7      126.86      116.11      2.40 o
   3   2   7       10.93       10.76      0.38 o
   4   2   7        0.04       -0.12      0.12 o
   5   2   7        8.13        7.42      0.34 o
   6   2   7       28.87       27.52      0.78 o
   7   2   7       24.27       24.37      0.95 o
   8   2   7       11.52        9.86      0.60 o
   9   2   7        6.45        6.54      1.44 o
  -6   3   7       20.00       19.33      1.04 o
  -5   3   7        2.32        1.66      0.35 o
  -4   3   7       88.18       91.41      3.16 o
  -3   3   7       29.27       29.07      0.99 o
  -2   3   7       57.21       57.21      1.68 o
  -1   3   7        3.23        3.22      0.27 o
   0   3   7       85.99       87.36      2.41 o
   1   3   7        0.00        0.24      0.12 o
   2   3   7       56.46       65.14      1.54 o
   3   3   7       39.26       33.34      1.03 o
   4   3   7        0.71        1.09      0.17 o
   5   3   7        4.87        5.26      0.30 o
   6   3   7       11.45       11.22      0.46 o
   7   3   7        2.88        2.66      0.43 o
   8   3   7        6.17        6.86      0.52 o
   9   3   7        0.78        1.37      0.43 o
  -6   4   7        4.71        4.10      0.75 o
  -5   4   7        0.10       -0.21      0.22 o
  -4   4   7       23.33       23.03      1.11 o
  -3   4   7        2.21        1.83      0.38 o
  -2   4   7        0.09       -0.18      0.19 o
  -1   4   7      121.31      117.83      3.18 o
   0   4   7       30.24       25.38      0.82 o
   1   4   7      112.62       97.54      3.18 o
   2   4   7       68.22       62.45      1.26 o
   3   4   7      291.06      254.50      6.19 o
   4   4   7       26.30       24.83      0.76 o
   5   4   7      303.71      291.05      5.66 o
   6   4   7        0.31        0.81      0.18 o
   7   4   7       23.71       26.40      0.87 o
   8   4   7        1.55        0.88      0.50 o
   9   4   7        1.38        1.53      0.53 o
  -5   5   7        0.62        0.43      0.69 o
  -4   5   7        8.92        7.34      2.26 o
  -3   5   7       10.45       10.56      1.07 o
  -2   5   7       18.56       18.49      0.99 o
  -1   5   7       54.36       48.90      1.46 o
   0   5   7       33.91       32.42      1.00 o
   1   5   7        6.20        4.94      0.40 o
   2   5   7       66.75       56.98      1.68 o
   3   5   7       19.34       17.19      1.32 o
   4   5   7        0.01       -0.13      0.16 o
   5   5   7       58.96       56.22      1.48 o
   6   5   7        3.88        3.33      0.36 o
   7   5   7       28.92       30.22      1.18 o
   8   5   7        6.25        6.93      0.76 o
   9   5   7        0.00       -0.38      0.50 o
  -4   6   7        0.04        0.02      0.23 o
  -3   6   7        1.22        2.76      0.38 o
  -2   6   7        0.11        0.14      0.19 o
  -1   6   7        0.79        1.22      0.21 o
   0   6   7       10.29       10.46      0.60 o
   1   6   7        8.19        6.09      1.05 o
   2   6   7        0.00       -0.20      0.20 o
   3   6   7       14.56       15.13      0.78 o
   4   6   7        1.55        1.32      0.28 o
   5   6   7        2.90        3.05      0.26 o
   6   6   7        9.54       10.94      0.52 o
   7   6   7        1.68        1.23      0.28 o
   8   6   7        0.10        0.17      0.44 o
  -3   7   7        0.14        0.29      0.23 o
  -2   7   7        5.48        7.15      0.69 o
  -1   7   7        0.00        0.23      0.21 o
   0   7   7        9.96        8.64      0.71 o
   1   7   7        2.34        2.25      1.63 o
   2   7   7        1.06        0.24      0.20 o
   3   7   7       10.76       11.21      0.82 o
   4   7   7        0.03       -0.20      0.20 o
   5   7   7        2.82        2.72      0.54 o
   6   7   7        4.45        5.74      0.37 o
   7   7   7        0.64        0.88      0.25 o
   8   7   7        0.78        1.25      1.25 o
  -1   8   7        0.87        1.39      0.32 o
   0   8   7        0.97        0.83      0.46 o
   1   8   7        7.00        7.71      0.53 o
   2   8   7        9.48       11.33      0.69 o
   3   8   7        0.20        0.23      0.22 o
   4   8   7        1.25        2.19      0.40 o
   5   8   7       21.50       24.31      1.25 o
   6   8   7        1.03        0.94      0.37 o
   7   8   7        0.12        0.50      1.13 o
   1   9   7        3.24        4.92      2.57 o
   2   9   7        0.00        0.22      0.31 o
   3   9   7        1.13        1.44      0.56 o
   4   9   7        6.49        1.25      1.25 o
   5   9   7        1.86        2.43      0.47 o
  -2  -8   8        0.56        0.88      0.35 o
  -1  -8   8        0.00       -0.27      0.27 o
   0  -8   8        1.71        1.63      0.50 o
  -4  -7   8        6.32        7.42      0.82 o
  -3  -7   8        0.39       -0.63      0.63 o
  -2  -7   8        0.97        0.63      0.33 o
  -1  -7   8        0.49        0.29      0.25 o
   0  -7   8        3.26        3.70      0.37 o
   1  -7   8        0.06        0.19      0.20 o
   2  -7   8        9.98       11.51      0.86 o
   3  -7   8        0.80        0.63      1.00 o
  -6  -6   8        0.09        0.13      0.88 o
  -5  -6   8        0.40        0.10      0.44 o
  -4  -6   8       34.81       36.77      1.54 o
  -3  -6   8       12.97       12.47      0.93 o
  -2  -6   8       37.17       34.53      1.60 o
  -1  -6   8        2.33        1.57      0.33 o
   0  -6   8        0.00        0.28      0.25 o
   1  -6   8        0.08       -0.12      0.27 o
   2  -6   8        1.35        1.27      0.25 o
   3  -6   8        0.56        0.45      0.25 o
   4  -6   8        3.15        3.43      0.44 o
  -6  -5   8        1.30        0.73      0.41 o
  -5  -5   8        0.84        0.86      0.43 o
  -4  -5   8        1.04        0.57      0.43 o
  -3  -5   8       15.10       15.20      0.70 o
  -2  -5   8       58.03       58.85      2.12 o
  -1  -5   8        8.20        7.62      0.52 o
   0  -5   8       39.79       36.82      1.74 o
   1  -5   8        2.92        3.27      0.32 o
   2  -5   8        1.01        1.86      0.27 o
   3  -5   8        1.50        1.18      0.27 o
   4  -5   8        1.90        1.69      0.28 o
   5  -5   8        1.14        1.44      0.35 o
  -7  -4   8        5.16        5.66      0.61 o
  -6  -4   8        0.04       -0.01      0.35 o
  -5  -4   8        4.34        4.81      0.42 o
  -4  -4   8        0.02       -0.03      0.22 o
  -3  -4   8       19.41       20.15      0.79 o
  -2  -4   8        0.02       -0.13      0.25 o
  -1  -4   8       42.43       45.85      1.25 o
   0  -4   8        0.11        0.25      0.27 o
   1  -4   8        1.88        0.69      0.33 o
   2  -4   8        4.25        3.78      0.35 o
   3  -4   8        0.40        0.67      0.36 o
   4  -4   8        0.24        0.00      0.18 o
   5  -4   8        5.38        6.29      0.41 o
   6  -4   8        1.64        2.07      0.31 o
  -7  -3   8        5.10        4.80      0.58 o
  -6  -3   8        4.50        4.74      0.55 o
  -5  -3   8       18.83       18.52      0.90 o
  -4  -3   8        4.25        4.36      0.35 o
  -3  -3   8       23.97       25.38      0.79 o
  -2  -3   8        0.53        0.37      0.24 o
  -1  -3   8        1.48        1.67      0.27 o
   0  -3   8        2.26        2.33      0.40 o
   1  -3   8       30.62       34.98      0.87 o
   2  -3   8       30.90       29.95      0.91 o
   3  -3   8        3.53        2.11      0.29 o
   4  -3   8        0.04        0.10      0.18 o
   5  -3   8        0.04        0.07      0.22 o
   6  -3   8        0.56        0.65      0.27 o
   7  -3   8        1.55        2.05      0.43 o
  -7  -2   8        2.37        1.78      0.53 o
  -6  -2   8        2.18        2.05      0.36 o
  -5  -2   8        3.64        3.40      0.36 o
  -4  -2   8        7.52        7.44      0.40 o
  -3  -2   8       38.00       36.56      0.97 o
  -2  -2   8        2.09        1.95      0.22 o
  -1  -2   8       75.38       72.94      1.76 o
   0  -2   8       71.78       67.72      1.65 o
   1  -2   8       31.47       31.43      0.80 o
   2  -2   8        3.12        2.81      0.25 o
   3  -2   8        3.32        5.16      0.31 o
   4  -2   8        3.50        3.22      0.30 o
   5  -2   8        0.10       -0.13      0.22 o
   6  -2   8        4.46        5.40      0.46 o
   7  -2   8        0.09       -0.23      0.24 o
  -7  -1   8        0.01        0.06      0.27 o
  -6  -1   8        0.12        0.12      0.23 o
  -5  -1   8        0.03        0.07      0.22 o
  -4  -1   8        0.05       -0.15      0.15 o
  -3  -1   8        0.00       -0.15      0.15 o
  -2  -1   8        9.26       10.01      0.45 o
  -1  -1   8       34.06       30.21      0.79 o
   0  -1   8      211.93      205.67      4.41 o
   1  -1   8        8.77       10.69      0.49 o
   2  -1   8      360.41      332.04      5.61 o
   3  -1   8       18.07       17.81      0.56 o
   4  -1   8        0.51        0.05      0.15 o
   5  -1   8        9.82        9.04      0.48 o
   6  -1   8        4.73        4.06      0.48 o
   7  -1   8        1.60        1.43      0.42 o
   8  -1   8        0.44        0.21      0.39 o
  -7   0   8        0.06       -0.06      0.31 o
  -6   0   8        0.60        0.79      0.24 o
  -5   0   8        0.07        0.10      0.25 o
  -4   0   8        2.61        3.16      0.32 o
  -3   0   8        0.59        0.32      0.17 o
  -2   0   8       11.33       10.58      0.45 o
  -1   0   8        4.20        4.60      0.30 o
   0   0   8       50.53       52.66      1.36 o
   1   0   8        9.56        7.42      0.42 o
   2   0   8      292.95      285.03      5.28 o
   3   0   8      188.75      176.91      3.38 o
   4   0   8      178.03      162.67      3.53 o
   5   0   8       49.90       48.35      1.28 o
   6   0   8       10.07        9.41      0.50 o
   7   0   8        0.03       -0.08      0.34 o
   8   0   8        1.89        1.37      0.44 o
  -6   1   8        9.49       10.23      0.81 o
  -5   1   8        1.64        1.53      0.44 o
  -4   1   8       17.46       18.30      1.38 o
  -3   1   8       11.69       14.23      0.49 o
  -2   1   8       84.41       87.67      2.05 o
  -1   1   8       21.44       21.35      0.66 o
   0   1   8       71.31       65.93      1.60 o
   1   1   8        5.26        5.19      0.30 o
   2   1   8       14.74       14.98      0.55 o
   3   1   8        0.43        0.81      0.18 o
   4   1   8       29.46       24.60      0.66 o
   5   1   8       41.66       43.32      1.16 o
   6   1   8        0.21       -0.20      0.20 o
   7   1   8       13.36       14.50      0.73 o
   8   1   8        0.09        0.04      0.34 o
  -6   2   8       18.81       21.61      1.20 o
  -5   2   8       20.79       20.87      1.11 o
  -4   2   8        1.45        1.50      0.34 o
  -3   2   8        7.15        7.88      0.50 o
  -2   2   8       77.87       73.79      2.53 o
  -1   2   8       33.65       26.91      0.76 o
   0   2   8       82.98       84.20      2.27 o
   1   2   8       89.03       73.62      1.74 o
   2   2   8        0.23        0.53      0.20 o
   3   2   8        5.19        5.45      0.38 o
   4   2   8       71.70       65.00      1.40 o
   5   2   8        6.38        5.03      0.63 o
   6   2   8       35.14       32.84      1.10 o
   7   2   8        3.55        3.43      0.34 o
   8   2   8        0.00       -0.16      0.32 o
  -6   3   8        7.00        8.78      1.38 o
  -5   3   8        0.00       -0.16      0.38 o
  -4   3   8        0.63        0.64      0.32 o
  -3   3   8       24.57       26.13      1.74 o
  -2   3   8       44.14       42.88      1.82 o
  -1   3   8       84.41       79.05      2.26 o
   0   3   8      125.23      113.57      3.11 o
   1   3   8      328.19      293.47      5.85 o
   2   3   8      145.05      126.55      3.24 o
   3   3   8      319.83      297.33      7.25 o
   4   3   8       21.90       19.76      0.73 o
   5   3   8       13.91       13.31      0.52 o
   6   3   8        4.57        4.12      0.34 o
   7   3   8        0.72        0.66      0.27 o
   8   3   8        6.55        7.19      0.78 o
  -5   4   8        5.17        5.46      1.13 o
  -4   4   8        8.25        8.97      0.65 o
  -3   4   8       29.10       27.32      1.23 o
  -2   4   8        2.84        2.01      0.27 o
  -1   4   8        5.77        4.74      0.39 o
   0   4   8        8.07        7.72      0.48 o
   1   4   8       31.28       31.06      0.98 o
   2   4   8        2.27        3.46      0.29 o
   3   4   8       50.76       48.66      1.38 o
   4   4   8       21.12       18.54      0.72 o
   5   4   8        2.29        1.72      0.28 o
   6   4   8        9.77        8.74      0.40 o
   7   4   8        7.21        7.43      0.55 o
   8   4   8        0.33       -0.13      0.50 o
  -4   5   8        1.15        1.53      0.34 o
  -3   5   8        0.13        0.08      0.22 o
  -2   5   8        2.40        2.46      0.31 o
  -1   5   8        3.80        2.41      0.28 o
   0   5   8        1.45        1.60      0.26 o
   1   5   8        2.50        2.37      0.32 o
   2   5   8        0.02        0.08      0.16 o
   3   5   8       25.91       22.10      1.02 o
   4   5   8        9.08        9.06      0.43 o
   5   5   8        1.78        1.51      0.23 o
   6   5   8        1.50        1.63      0.25 o
   7   5   8        4.00        4.60      0.45 o
   8   5   8        0.14       -0.10      0.44 o
  -3   6   8        1.72        1.73      0.34 o
  -2   6   8        3.25        2.04      0.34 o
  -1   6   8        0.00        0.06      0.22 o
   0   6   8        0.18        0.08      0.19 o
   1   6   8        6.75        8.31      0.57 o
   2   6   8        0.30        0.54      0.48 o
   3   6   8        7.30        4.86      0.88 o
   4   6   8       10.38       10.78      0.66 o
   5   6   8        1.28        1.21      0.27 o
   6   6   8        8.03        8.87      0.47 o
   7   6   8        0.91        1.16      0.25 o
   8   6   8        2.63        2.46      0.56 o
  -2   7   8        1.21        1.00      0.38 o
  -1   7   8        3.35        4.16      0.82 o
   0   7   8       13.49       15.01      0.96 o
   1   7   8        2.88        2.23      0.88 o
   2   7   8        1.53        1.50      0.36 o
   3   7   8       42.38       45.98      1.81 o
   4   7   8        5.03        4.65      0.92 o
   5   7   8        0.64        1.31      0.37 o
   6   7   8        0.25        0.35      0.19 o
   7   7   8        0.21        0.13      0.23 o
   0   8   8        0.68        0.90      0.36 o
   1   8   8        0.51        1.26      0.48 o
   2   8   8        3.20        2.07      0.58 o
   3   8   8        2.08        1.94      0.66 o
   4   8   8        2.88        3.02      0.56 o
   5   8   8       13.06       15.22      1.00 o
   6   8   8        0.02       -0.03      0.35 o
  -3  -7   9        1.63        1.25      0.63 o
  -2  -7   9        0.02       -0.50      0.50 o
  -1  -7   9        0.75        1.25      0.50 o
   0  -7   9        0.40        0.41      0.30 o
   1  -7   9        0.02       -0.13      0.27 o
  -4  -6   9       10.00       10.02      1.43 o
  -3  -6   9        0.31       -0.08      0.51 o
  -2  -6   9        2.28        2.39      0.60 o
  -1  -6   9        2.56        2.85      0.56 o
   0  -6   9        0.22        0.45      0.40 o
   1  -6   9        0.43        0.23      0.24 o
   2  -6   9        6.53        6.28      0.41 o
   3  -6   9        5.41        6.69      0.42 o
  -5  -5   9        4.04        3.89      0.52 o
  -4  -5   9        0.53        0.10      0.33 o
  -3  -5   9        4.75        4.55      0.45 o
  -2  -5   9        2.66        2.24      0.60 o
  -1  -5   9        0.81        0.17      0.75 o
   0  -5   9        1.04        0.55      0.42 o
   1  -5   9        3.60        4.35      0.38 o
   2  -5   9        0.09       -0.26      0.27 o
   3  -5   9        4.11        6.32      0.41 o
   4  -5   9        0.59        0.27      0.24 o
  -6  -4   9        0.17        0.05      0.41 o
  -5  -4   9        5.12        5.94      0.58 o
  -4  -4   9        0.05       -0.20      0.24 o
  -3  -4   9        0.08       -0.11      0.28 o
  -2  -4   9        0.36       -0.06      0.26 o
  -1  -4   9        1.30        1.40      0.36 o
   0  -4   9       21.71       21.31      1.18 o
   1  -4   9        1.08        0.29      0.22 o
   2  -4   9        0.04        0.02      0.22 o
   3  -4   9        4.99        4.83      0.41 o
   4  -4   9        0.61        0.32      0.24 o
   5  -4   9        0.03        0.19      0.36 o
  -6  -3   9        0.03        0.04      0.36 o
  -5  -3   9        6.07        6.64      0.58 o
  -4  -3   9       13.43       13.58      0.66 o
  -3  -3   9       11.01       11.54      0.54 o
  -2  -3   9       34.02       31.88      1.04 o
  -1  -3   9       26.10       28.39      1.49 o
   0  -3   9        0.93        1.27      0.35 o
   1  -3   9        6.72        6.64      0.50 o
   2  -3   9        0.00        0.05      0.34 o
   3  -3   9        1.48        1.11      0.31 o
   4  -3   9        1.42        1.91      0.30 o
   5  -3   9        1.66        1.37      0.30 o
   6  -3   9        0.49        0.56      0.44 o
  -6  -2   9        0.07        0.29      0.37 o
  -5  -2   9        0.01        0.52      0.35 o
  -4  -2   9       12.05       11.40      0.52 o
  -3  -2   9        1.19        1.96      0.31 o
  -2  -2   9      105.88       99.98      2.13 o
  -1  -2   9       19.99       20.49      0.88 o
   0  -2   9      134.83      126.87      3.35 o
   1  -2   9        5.58        6.50      0.50 o
   2  -2   9        1.04        0.94      0.25 o
   3  -2   9       20.72       19.26      0.70 o
   4  -2   9        2.44        3.05      0.69 o
   5  -2   9        0.00        0.02      0.36 o
   6  -2   9        9.41        9.61      0.75 o
   7  -2   9        0.69        0.70      0.56 o
  -6  -1   9        1.55        1.69      0.31 o
  -5  -1   9        2.97        3.15      0.37 o
  -4  -1   9        0.69        0.42      0.25 o
  -3  -1   9        0.42        0.52      0.22 o
  -2  -1   9       26.85       26.22      0.84 o
  -1  -1   9       46.38       45.97      1.24 o
   0  -1   9       58.43       53.05      1.38 o
   1  -1   9      233.41      222.89      4.80 o
   2  -1   9       15.50       12.59      0.67 o
   3  -1   9       29.56       27.83      0.99 o
   4  -1   9        4.52        3.96      0.36 o
   5  -1   9        0.00        0.59      0.27 o
   6  -1   9        6.17        7.32      0.57 o
   7  -1   9       12.69       16.57      1.69 o
  -6   0   9        7.75        8.89      0.85 o
  -5   0   9        4.96        5.56      0.43 o
  -4   0   9       22.78       21.23      0.83 o
  -3   0   9        4.21        4.21      0.32 o
  -2   0   9        2.25        1.75      0.25 o
  -1   0   9        0.16        0.24      0.16 o
   0   0   9       46.20       44.93      1.21 o
   1   0   9        7.38        7.17      0.43 o
   2   0   9        5.47        2.94      0.42 o
   3   0   9       12.96       13.70      0.58 o
   4   0   9       11.15       15.04      0.62 o
   5   0   9        0.04       -0.05      0.21 o
   6   0   9        0.37        0.49      0.27 o
   7   0   9        0.65        0.58      0.42 o
   8   0   9        0.05        0.20      0.42 o
  -6   1   9        4.50        5.71      0.72 o
  -5   1   9        3.43        3.88      0.53 o
  -4   1   9       54.96       59.33      2.29 o
  -3   1   9       20.69       19.96      0.65 o
  -2   1   9       60.53       58.69      1.46 o
  -1   1   9       78.40       74.90      1.82 o
   0   1   9        0.13        0.36      0.21 o
   1   1   9       38.60       38.44      1.22 o
   2   1   9       90.98       81.76      2.24 o
   3   1   9        1.33        1.74      0.26 o
   4   1   9       36.73       30.50      0.91 o
   5   1   9       10.36        9.88      0.63 o
   6   1   9        0.58        0.96      0.28 o
   7   1   9        1.71        1.96      0.40 o
   8   1   9        0.25       -0.42      0.42 o
  -5   2   9        4.03        4.09      0.60 o
  -4   2   9       32.91       37.33      1.66 o
  -3   2   9       24.80       22.70      0.95 o
  -2   2   9       76.91       71.64      2.12 o
  -1   2   9      113.40      110.48      2.53 o
   0   2   9      104.23       92.77      2.18 o
   1   2   9      112.78      109.13      2.52 o
   2   2   9       20.78       17.24      0.68 o
   3   2   9        4.87        5.61      0.47 o
   4   2   9        1.84        1.74      0.37 o
   5   2   9        1.32        2.30      0.31 o
   6   2   9        2.53        2.18      0.31 o
   7   2   9        1.98        2.40      0.43 o
   8   2   9        1.81        2.07      0.43 o
  -5   3   9        3.61        2.81      0.55 o
  -4   3   9        0.76        0.59      0.34 o
  -3   3   9        0.06       -0.04      0.23 o
  -2   3   9        3.57        3.86      0.63 o
  -1   3   9       23.42       21.64      0.86 o
   0   3   9        2.41        4.22      0.41 o
   1   3   9       13.64       13.24      0.62 o
   2   3   9        3.08        2.04      0.25 o
   3   3   9        5.70        4.47      0.38 o
   4   3   9        1.01        1.16      0.23 o
   5   3   9        8.34        6.88      0.39 o
   6   3   9        1.64        1.61      0.29 o
   7   3   9        4.16        5.26      0.46 o
   8   3   9        0.80        1.01      0.41 o
  -4   4   9        1.07        1.13      0.42 o
  -3   4   9        0.00        0.45      0.32 o
  -2   4   9        0.06        0.19      0.34 o
  -1   4   9        0.02        0.11      0.19 o
   0   4   9        5.05        4.36      0.41 o
   1   4   9       10.99        8.70      0.50 o
   2   4   9        0.09        0.23      0.16 o
   3   4   9        1.57        1.80      0.29 o
   4   4   9        0.78        0.59      0.26 o
   5   4   9        2.57        2.17      0.33 o
   6   4   9        1.74        0.93      0.32 o
   7   4   9        6.53        7.27      0.53 o
   8   4   9        0.07        0.00      0.50 o
  -3   5   9        1.21        1.19      0.35 o
  -2   5   9        0.29        0.29      0.20 o
  -1   5   9       13.34       16.78      0.76 o
   0   5   9        0.00        0.04      0.22 o
   1   5   9        7.93        6.61      0.48 o
   2   5   9       17.21       18.80      0.93 o
   3   5   9       15.95       17.99      0.93 o
   4   5   9       13.44       12.11      0.53 o
   5   5   9       11.98       12.68      0.57 o
   6   5   9        1.76        1.38      0.34 o
   7   5   9        0.30        0.75      0.33 o
  -2   6   9       10.43       12.56      0.81 o
  -1   6   9       13.70       16.44      0.76 o
   0   6   9        0.00        0.17      0.25 o
   1   6   9       69.28       75.26      2.41 o
   2   6   9        1.14        0.58      0.69 o
   3   6   9        3.92        4.75      0.56 o
   4   6   9        0.04        0.27      0.22 o
   5   6   9        0.10        0.01      0.20 o
   6   6   9        0.74        0.18      0.21 o
   7   6   9        0.77        1.21      0.37 o
  -1   7   9        0.77        1.21      0.39 o
   0   7   9        2.16        1.53      0.38 o
   1   7   9        1.28        2.26      0.37 o
   2   7   9        7.44        7.86      0.60 o
   3   7   9        9.47       11.31      0.72 o
   4   7   9        1.25        0.82      0.31 o
   5   7   9        3.94        3.50      0.53 o
   6   7   9        0.00       -0.29      0.35 o
   2   8   9        1.25        0.44      1.13 o
   3   8   9        2.10        0.82      1.32 o
   4   8   9        1.61        1.78      0.50 o
  -3  -6  10        0.70        0.25      0.63 o
  -2  -6  10        0.03        0.25      0.63 o
  -1  -6  10        1.13        0.18      0.69 o
   0  -6  10        1.34        2.26      0.63 o
   1  -6  10        8.02       11.17      1.13 o
  -4  -5  10        2.74        2.31      0.45 o
  -3  -5  10        0.38        0.57      0.38 o
  -2  -5  10        5.51        5.29      0.78 o
  -1  -5  10        0.48        0.35      0.48 o
   0  -5  10        4.21        5.23      0.72 o
   1  -5  10        1.89        1.76      0.60 o
   2  -5  10        2.69        2.56      0.52 o
   3  -5  10        0.09        0.39      0.36 o
  -5  -4  10        1.02        2.20      0.49 o
  -4  -4  10       19.71       21.56      1.03 o
  -3  -4  10        5.87        6.47      0.62 o
  -2  -4  10        3.99        4.21      0.51 o
  -1  -4  10        0.95        0.33      0.35 o
   0  -4  10        0.67        0.34      0.48 o
   1  -4  10        0.17       -0.24      0.39 o
   2  -4  10        4.04        4.24      0.51 o
   3  -4  10        0.25       -0.22      0.39 o
   4  -4  10        1.23        0.28      0.35 o
  -5  -3  10        3.78        3.44      0.57 o
  -4  -3  10       22.86       22.98      0.90 o
  -3  -3  10       15.21       16.16      0.79 o
  -2  -3  10       39.46       39.60      1.23 o
  -1  -3  10        0.02       -0.22      0.29 o
   0  -3  10        7.80        7.73      0.58 o
   1  -3  10        0.00       -0.25      0.26 o
   2  -3  10        5.16        5.99      0.73 o
   3  -3  10       13.14       16.00      1.05 o
   4  -3  10        5.00        4.56      0.50 o
   5  -3  10        1.33        1.33      0.41 o
  -5  -2  10        1.07        1.28      0.41 o
  -4  -2  10        3.89        4.48      0.70 o
  -3  -2  10       20.60       19.95      0.79 o
  -2  -2  10        3.93        3.72      0.42 o
  -1  -2  10       55.81       51.73      1.65 o
   0  -2  10        2.25        1.72      0.37 o
   1  -2  10        6.20        6.94      0.52 o
   2  -2  10        7.97        7.93      0.65 o
   3  -2  10        5.70        8.64      0.50 o
   4  -2  10        0.11        0.28      0.28 o
   5  -2  10       36.02       44.43      1.53 o
   6  -2  10        0.01        0.15      0.42 o
  -5  -1  10        0.67        1.50      0.32 o
  -4  -1  10        0.55        0.53      0.27 o
  -3  -1  10        5.61        6.70      0.43 o
  -2  -1  10       12.41       13.16      0.58 o
  -1  -1  10        1.62        1.68      0.28 o
   0  -1  10        1.54        0.99      0.75 o
   1  -1  10        2.21        2.31      0.46 o
   2  -1  10        0.08        0.14      0.35 o
   3  -1  10        2.07        2.25      0.32 o
   4  -1  10        9.92       10.18      0.55 o
   5  -1  10        0.08        0.21      0.27 o
   6  -1  10        4.47        4.50      0.50 o
  -5   0  10       10.00       10.71      0.58 o
  -4   0  10       29.66       30.34      1.08 o
  -3   0  10       42.25       45.02      1.32 o
  -2   0  10        3.84        4.45      0.33 o
  -1   0  10       26.85       25.66      0.84 o
   0   0  10       17.98       18.27      0.77 o
   1   0  10        0.01       -0.18      0.18 o
   2   0  10       19.33       15.99      1.11 o
   3   0  10       25.36       24.46      1.00 o
   4   0  10        0.64        0.33      0.24 o
   5   0  10        0.00        0.18      0.24 o
   6   0  10        2.58        2.50      0.40 o
   7   0  10        0.00        0.10      1.00 o
  -5   1  10        6.14        5.72      0.69 o
  -4   1  10       18.06       14.96      0.96 o
  -3   1  10       40.80       42.71      1.17 o
  -2   1  10       33.19       32.61      1.39 o
  -1   1  10       28.14       27.28      0.83 o
   0   1  10       13.23       12.83      0.62 o
   1   1  10        0.01       -0.14      0.18 o
   2   1  10        0.21        0.38      0.22 o
   3   1  10        0.21       -0.06      0.27 o
   4   1  10        1.93        2.43      0.32 o
   5   1  10       13.02       12.76      0.62 o
   6   1  10        1.07        1.38      0.29 o
   7   1  10        0.81        0.11      0.36 o
  -4   2  10        0.54       -0.31      0.32 o
  -3   2  10       10.05        9.49      0.72 o
  -2   2  10        2.44        3.76      0.42 o
  -1   2  10        9.12       10.15      0.43 o
   0   2  10        0.23        0.28      0.18 o
   1   2  10        1.09        0.65      0.21 o
   2   2  10        4.28        3.85      0.35 o
   3   2  10        0.41        0.06      0.27 o
   4   2  10        0.01       -0.27      0.27 o
   5   2  10       10.00       11.53      1.00 o
   6   2  10        3.30        3.84      0.41 o
   7   2  10        0.86        0.70      0.28 o
  -4   3  10        0.46        0.20      0.32 o
  -3   3  10        1.13        1.58      0.42 o
  -2   3  10        0.80        0.51      0.26 o
  -1   3  10        0.01       -0.06      0.19 o
   0   3  10        0.22        0.21      0.19 o
   1   3  10        4.22        4.17      0.28 o
   2   3  10        0.79        1.30      0.24 o
   3   3  10        1.14        1.51      0.27 o
   4   3  10        0.21        0.17      0.18 o
   5   3  10       25.33       28.28      1.27 o
   6   3  10        7.44        8.31      0.55 o
   7   3  10       16.49       16.97      1.04 o
  -3   4  10        7.15        8.27      0.72 o
  -2   4  10        0.35        0.51      0.27 o
  -1   4  10        7.34        7.65      0.50 o
   0   4  10        1.76        1.32      0.27 o
   1   4  10       21.34       20.99      0.95 o
   2   4  10        0.70        0.42      0.13 o
   3   4  10        8.34        6.71      0.69 o
   4   4  10        0.17        0.38      0.25 o
   5   4  10        7.47       10.14      0.76 o
   6   4  10        0.06        0.13      0.30 o
   7   4  10        7.50        9.15      0.88 o
  -2   5  10        4.86        7.29      0.63 o
  -1   5  10       29.33       31.03      1.47 o
   0   5  10        0.66        0.73      0.27 o
   1   5  10        1.99        2.85      0.33 o
   2   5  10        0.04        0.08      0.26 o
   3   5  10        0.87        0.52      0.29 o
   4   5  10        0.28        0.27      0.16 o
   5   5  10        9.51       11.25      1.11 o
   6   5  10        0.46        0.30      0.37 o
  -1   6  10        0.15        0.13      0.27 o
   0   6  10        6.93        8.77      0.66 o
   1   6  10        0.02       -0.02      0.30 o
   2   6  10        0.64        0.13      0.46 o
   3   6  10        0.01       -0.16      0.21 o
   4   6  10        0.02        0.15      0.29 o
   5   6  10        0.22        0.11      0.19 o
   6   6  10        2.31        1.76      0.47 o
   1   7  10        1.54        1.63      0.50 o
   2   7  10        6.29        7.30      1.88 o
   4   7  10        2.83        3.64      2.32 o
  -2  -5  11        0.03        0.13      0.63 o
  -1  -5  11        0.02       -0.38      0.63 o
   0  -5  11        0.43        1.76      0.75 o
   1  -5  11        0.16        0.38      0.63 o
  -3  -4  11        2.27        2.01      0.51 o
  -2  -4  11        0.60       -0.17      0.36 o
  -1  -4  11        2.27        2.59      0.52 o
   0  -4  11        0.01        0.08      0.51 o
   1  -4  11        8.10       10.03      1.44 o
   2  -4  11        2.39        2.26      0.66 o
   3  -4  11        0.62        0.16      0.37 o
  -4  -3  11        1.19        1.52      0.65 o
  -3  -3  11       12.98       13.22      0.81 o
  -2  -3  11        0.66        0.63      0.63 o
  -1  -3  11        4.62        4.64      0.53 o
   0  -3  11        0.21        0.32      0.35 o
   1  -3  11        4.05        4.67      0.52 o
   2  -3  11        7.08        8.74      0.87 o
   3  -3  11       10.81       14.23      0.81 o
   4  -3  11        1.28        0.79      0.37 o
  -4  -2  11        3.79        5.00      0.54 o
  -3  -2  11        0.18        0.45      0.29 o
  -2  -2  11        4.24        5.42      0.55 o
  -1  -2  11        0.51        0.49      0.39 o
   0  -2  11        1.42        0.41      0.30 o
   1  -2  11        0.40        0.24      0.33 o
   2  -2  11        2.18        2.24      0.45 o
   3  -2  11        0.66        0.48      0.29 o
   4  -2  11       15.07       15.93      0.85 o
   5  -2  11        3.58        3.77      0.68 o
  -4  -1  11        2.63        3.15      0.69 o
  -3  -1  11        2.29        1.68      0.35 o
  -2  -1  11        8.83        9.98      0.62 o
  -1  -1  11        1.17        0.92      0.39 o
   0  -1  11       16.96       16.58      0.99 o
   1  -1  11        7.48        7.83      0.69 o
   2  -1  11        0.06        0.13      0.28 o
   3  -1  11        3.82        4.13      0.50 o
   4  -1  11        0.49        0.46      0.29 o
   5  -1  11        1.04        2.50      0.47 o
   6  -1  11        7.18        7.64      0.84 o
  -4   0  11       10.28       10.69      0.62 o
  -3   0  11        1.33        1.09      0.28 o
  -2   0  11        1.40        1.01      0.25 o
  -1   0  11        2.25        2.16      0.30 o
   0   0  11        2.51        3.05      0.45 o
   1   0  11        0.11        0.11      0.32 o
   2   0  11       10.63       10.66      1.44 o
   3   0  11        6.75        6.48      0.53 o
   4   0  11        0.77        1.15      0.29 o
   5   0  11        0.95        0.60      0.40 o
   6   0  11        3.51        3.99      0.43 o
  -4   1  11        0.04       -0.05      0.44 o
  -3   1  11        1.82        1.79      0.38 o
  -2   1  11        0.00       -0.18      0.18 o
  -1   1  11        1.98        2.19      0.29 o
   0   1  11        1.22        1.93      0.29 o
   1   1  11        0.26        0.70      0.43 o
   2   1  11        0.04        0.05      0.34 o
   3   1  11       24.69       29.10      1.30 o
   4   1  11        9.48       12.01      0.78 o
   5   1  11        0.24        0.08      0.29 o
   6   1  11        8.09        9.29      0.89 o
  -3   2  11        0.14        0.39      0.32 o
  -2   2  11        0.00        0.01      0.27 o
  -1   2  11        3.88        4.28      0.38 o
   0   2  11        2.33        3.47      0.32 o
   1   2  11        0.35        0.71      0.24 o
   2   2  11        3.72        4.42      0.40 o
   3   2  11       13.83       14.79      1.44 o
   4   2  11       17.05       19.13      0.99 o
   5   2  11       11.11       11.34      1.19 o
   6   2  11        0.11        0.00      0.29 o
  -3   3  11        0.49        0.03      0.32 o
  -2   3  11        0.00       -0.10      0.26 o
  -1   3  11        2.73        2.05      0.43 o
   0   3  11        0.77        0.84      0.29 o
   1   3  11        0.19        0.13      0.16 o
   2   3  11        1.20        2.02      0.28 o
   3   3  11       12.47       16.01      0.73 o
   4   3  11        0.01        0.21      0.23 o
   5   3  11        1.51        1.93      0.50 o
   6   3  11        0.26        0.66      0.39 o
  -2   4  11        0.21       -0.11      0.30 o
  -1   4  11        2.18        2.61      0.41 o
   0   4  11        0.32        0.04      0.28 o
   1   4  11        4.71        5.73      0.52 o
   2   4  11        6.29        6.33      0.94 o
   3   4  11       14.70       14.57      0.89 o
   4   4  11        1.30        1.21      0.25 o
   5   4  11       16.55       19.95      1.51 o
   6   4  11        0.94        0.74      0.69 o
  -1   5  11        1.59        1.17      0.30 o
   0   5  11        1.71        3.15      0.41 o
   1   5  11        0.22        0.21      0.26 o
   2   5  11        0.02       -0.06      0.31 o
   3   5  11        2.60        2.54      0.67 o
   4   5  11        4.20        3.49      0.74 o
   5   5  11        2.28        2.56      0.75 o
   1   6  11       14.32       14.93      1.26 o
   3   6  11        7.66        8.86      2.51 o
   4   6  11        1.62        0.91      0.47 o
  -2  -3  12        0.02       -0.13      0.50 o
  -1  -3  12        0.06       -0.07      0.37 o
   0  -3  12        0.07        0.11      0.37 o
   1  -3  12        4.69        5.65      0.69 o
   2  -3  12        4.14        4.02      1.00 o
  -2  -2  12        3.29        3.15      0.52 o
  -1  -2  12        2.49        2.39      0.53 o
   0  -2  12        1.21        1.52      0.51 o
   1  -2  12        0.11        0.56      0.37 o
   2  -2  12        1.38        1.59      0.44 o
   3  -2  12       10.41       16.60      0.92 o
  -3  -1  12        0.01       -0.13      0.63 o
  -2  -1  12        1.54        1.10      0.45 o
  -1  -1  12        2.09        3.21      0.53 o
   0  -1  12        2.18        1.88      1.07 o
   1  -1  12        2.37        2.31      0.63 o
   2  -1  12        0.80        0.64      0.39 o
   3  -1  12        7.23        8.13      0.68 o
   4  -1  12        0.30        0.15      0.36 o
  -2   0  12        0.51        0.68      0.33 o
  -1   0  12        4.73        6.27      0.53 o
   0   0  12        3.01        4.44      0.60 o
   1   0  12       29.16       31.94      2.45 o
   2   0  12        0.69        1.12      0.44 o
   3   0  12        0.44       -0.06      0.69 o
   4   0  12        5.74        8.14      0.64 o
   5   0  12        6.54        7.54      0.65 o
  -2   1  12        0.02       -0.08      0.22 o
  -1   1  12        0.88        1.23      0.26 o
   0   1  12        1.13        1.49      0.32 o
   1   1  12        9.80       12.26      0.73 o
   2   1  12       15.94       19.75      1.57 o
   3   1  12        3.38        2.80      0.50 o
   4   1  12        1.46        1.71      0.63 o
   5   1  12        0.67        0.95      0.56 o
  -2   2  12        1.65        1.74      0.37 o
  -1   2  12        0.08        0.18      0.26 o
   0   2  12        0.42        0.50      0.24 o
   1   2  12       16.60       21.82      0.88 o
   2   2  12        1.07        0.97      0.32 o
   3   2  12        2.32        3.12      0.48 o
   4   2  12        0.80        0.49      1.19 o
   5   2  12        9.17       12.80      1.13 o
  -1   3  12        0.19        0.21      0.27 o
   0   3  12        7.05        7.73      0.60 o
   1   3  12        2.31        2.08      0.30 o
   2   3  12        0.98        0.56      0.37 o
   3   3  12       11.48       14.57      0.70 o
   4   3  12        1.65        1.93      0.42 o
   5   3  12        2.13        1.76      0.50 o
   0   4  12        0.00       -0.05      0.27 o
   1   4  12       10.91       14.64      0.96 o
   2   4  12        0.22        0.13      0.50 o
   3   4  12       12.56       15.25      0.94 o
   4   4  12        1.08        2.40      0.39 o
   1  -1  13        0.27        0.38      0.63 o
   0   0  13        8.63       10.04      1.00 o
   1   0  13        0.80        1.88      0.63 o
   2   0  13        0.02        0.75      0.50 o
   0   1  13        0.00        0.13      0.38 o
   1   1  13        0.82        0.88      0.50 o
   2   1  13        0.81        0.88      0.50 o
   1   2  13        7.40        8.03      1.00 o
   2   2  13        0.08        0.00      0.38 o
 
